# Supplementary material for: Discovery of Novel Viruses and Common Contaminants From Unmapped DNA and RNA in Pigs and Chickens Under Different Housing Conditions
Source: Anim Genet. 2026 May 13;57:e70121. doi: 10.1002/age.70121 (PMC13170512; doi:10.1002/age.70121)
Supplement: Supplementary file 2 — Table S1: Mapping and assembly statistics in chicken dataset. Table S2: Mapping and assembly statistics in pig WGS and RNA‐seq datasets. Table S3: Coverage of unmapped WGS reads aligned to blast hit species and NCBI viral database (chicken). Table S4: Coverage of unmapped WGS reads aligned to blast hit species and NCBI viral database (pigs). Table S5: Coverage of unmapped total RNA reads aligned to blast hit species and NCBI viral database (pigs). [file AGE-57-0-s002.xlsx]

## Sheet: TableS1
Table S1: Mapping and assembly statistics in chicken dataset.
Sample	Infection pressure	Coverage	Mapping rate	Nr unmapped reads	Nr of contigs	Nr of contigs > 500 bp
1	Low	16.2	0.9954	559675	12377	2029
2	Low	13.3	0.9949	500750	12792	1725
3	Low	13.5	0.9952	476012	11239	2169
4	Low	13.1	0.9951	480655	11836	2155
5	Low	12.8	0.9864	1290506	36158	4610
6	Low	13.2	0.9937	616317	16086	2902
7	Low	13.3	0.9927	726141	19977	3022
8	Low	12.6	0.9945	515327	12331	2438
9	Low	13.3	0.9917	821503	23439	3886
10	Low	13.3	0.9931	678861	17458	2765
11	High	16.3	0.9905	1149889	29962	4003
12	High	13.9	0.9912	920710	23926	2217
13	High	13.8	0.9947	546350	14429	2239
14	High	14.1	0.9943	592919	16561	2256
15	High	13.9	0.9938	638026	17123	2856
16	High	14.3	0.9924	814851	24321	2763
17	High	13	0.9945	533626	13971	2272
18	High	13.2	0.9951	477609	13474	2395
19	High	13.1	0.9946	532356	16500	2441
20	High	13.5	0.9939	612781	15233	2073

## Sheet: TableS2
Table S2: Mapping and assembly statistics in pig WGS and RNA-seq datasets.
Sample (infection pressure)	Mean coverage	Mapping rate	Mean mapping quality	nr of unmapped reads	nr of contigs	nr of contigs > 500bp	Mapping rate %	nr of unmapped reads	nr of contigs	nr of contigs > 500bp
1 (Low)	17.2	0.9967	49.875	515104	17205	2261	0.9551	1452556	25597	1494
2 (Low)	14.8	0.9969	49.821	427428	12638	1733	0.9494	1558492	20606	1325
3 (Low)	14.6	0.9962	49.586	577558	15533	1900	0.9611	1208468	20980	1006
4 (Low)	14.3	0.9974	49.84	292478	8952	1423	0.9523	1259032	23484	1481
5 (Low)	14.9	0.9959	49.675	649310	19314	1634	0.9446	2228488	41434	2053
6 (High)	15.1	0.9966	49.814	483646	22965	2932	0.9586	1050012	26482	1609
7 (High)	15.2	0.9973	49.966	325938	10705	1644	0.9351	3016770	40015	2329
8 (High)	15.7	0.9964	49.729	563644	16956	2129	0.9605	901752	23458	1296
9 (High)	14.9	0.9968	49.673	406286	14037	1881	0.936	2522268	27117	1480
10 (High)	15.4	0.9974	49.859	307444	12032	1384	0.9538	1482488	20627	1232

## Sheet: TableS3
Table S3: Coverage of unmapped WGS reads aligned to blast hit species and NCBI viral database (chicken). Green colpoured samples indicate low infection pressure group, light red indicate higher infection pressure group.
Blast hit	Accession	1	2	3	4	5	6	7	8	9	10	11	12	13	14	15	16	17	18	19	20	average_low	average_high	overall_overage
>NW_021638408.1 Babesia ovata DNA, contig: BOVATA_79_v07, strain: Miyake, whole genome shotgun sequence	NW_021638408.1	1.56717	4.12746	15.5718	18.3588	23.0003	57.287	13.0491	21.7582	39.5242	19.2667	21.3912	800.229	26.6248	21.9266	64.7883	100.529	0.281127	0.459699	2.05767	1.10387	21.3511	103.939	62.6451
>NW_021638410.1 Babesia ovata DNA, contig: BOVATA_81_v07, strain: Miyake, whole genome shotgun sequence	NW_021638410.1	1.34365	2.56553	10.4494	11.2967	10.7054	33.9794	8.23994	12.7905	20.2105	11.5103	13.2714	434.173	12.887	10.2399	30.8426	56.6053	0.735294	0.170279	1.73736	0.25387	12.3091	56.0916	34.2004
>NW_021638412.1 Babesia ovata DNA, contig: BOVATA_83_v07, strain: Miyake, whole genome shotgun sequence	NW_021638412.1	2.63727	1.83186	11.3026	9.98071	10.72	30.8975	8.63506	12.9322	29.5182	11.7574	13.677	402.415	12.3181	9.62128	35.6466	52.7227	0.514884	0.737045	0.68688	0.676406	13.0213	52.9016	32.9614
>NW_021638385.1 Babesia ovata DNA, contig: BOVATA_52_v07, strain: Miyake, whole genome shotgun sequence	NW_021638385.1	0.361525	0.617356	3.08124	4.33526	3.75221	12.7938	2.22623	5.1594	7.89014	4.4315	4.7207	186.84	4.86089	3.8037	12.9947	22.3678	0.260143	0.0808506	0.269551	0.169345	4.46487	23.6368	14.0508
>NC_003004.1 Broad bean wilt virus 2 RNA 2, complete sequence	NC_003004.1	0	0.0815082	0.159412	0.165789	0.080122	0.0831716	0.0956474	0	0.0687552	0	40.1525	31.6379	21.8971	45.2259	6.25146	34.5991	2.14222	4.1303	16.1541	71.3479	0.0734405	27.3539	13.7137
>NW_021638413.1 Babesia ovata DNA, contig: BOVATA_84_v07, strain: Miyake, whole genome shotgun sequence	NW_021638413.1	0.46806	1.92044	3.18235	4.86469	5.09117	12.9326	3.40128	5.30372	7.10046	5.58827	4.41812	160.411	5.53659	3.78339	12.4413	20.1452	0.1777	0.0342625	0.747387	0.474448	4.98531	20.817	12.9011
>NW_021638411.1 Babesia ovata DNA, contig: BOVATA_82_v07, strain: Miyake, whole genome shotgun sequence	NW_021638411.1	0.352105	0.873701	2.91252	5.13505	3.85621	11.0984	2.92783	6.1181	7.44615	4.26572	4.00765	139.663	5.51777	3.94533	13.4248	18.3352	0.154729	0.0656096	0.338983	0.0738108	4.49858	18.5527	11.5256
>NW_021638399.1 Babesia ovata DNA, contig: BOVATA_72_v07, strain: Miyake, whole genome shotgun sequence	NW_021638399.1	0.744448	0.768611	3.93637	2.99459	5.46174	10.7909	2.09435	3.80612	6.34035	3.85422	3.74123	135.487	4.77943	3.89334	11.9623	18.9476	0.103325	0.0853757	0.24324	0.16845	4.07917	17.9411	11.0101
>NW_021638391.1 Babesia ovata DNA, contig: BOVATA_63_v07, strain: Miyake, whole genome shotgun sequence	NW_021638391.1	0.260112	0.645838	2.73719	3.20289	3.35502	9.26125	1.956	3.88704	6.28748	3.73434	3.61577	137.714	3.10628	3.12007	10.5128	17.1634	0.122343	0.0931968	0.147722	0.204379	3.53271	17.58	10.5564
>ON241319.1 Pseudostellaria heterophylla carlavirus 1, complete genome	ON241319.1	0	0	0.0341958	0	0.0732931	0	0	0	0	0.0343098	30.048	20.6302	12.9339	32.2064	4.51009	21.6476	1.5884	2.71048	8.14556	10.8212	0.0141799	14.5242	7.26918
>NW_021638400.1 Babesia ovata DNA, contig: BOVATA_70_v07, strain: Miyake, whole genome shotgun sequence	NW_021638400.1	0.0752257	0.366349	1.92202	1.7584	2.29589	5.8918	1.50527	2.52545	2.67979	2.02382	2.22054	79.2148	2.13867	1.62939	6.45775	10.578	0.0752257	0.148571	0.132899	0.0371113	2.1044	10.2633	6.18385
>NW_021638405.1 Babesia ovata DNA, contig: BOVATA_76_v07, strain: Miyake, whole genome shotgun sequence	NW_021638405.1	0.0699747	0.0774031	0.807458	0.977864	0.669886	2.11024	0.618779	0.487595	1.48433	0.853514	1.05185	25.8144	0.864359	0.575397	2.30293	3.95276	0.0668549	0	0.118853	0.0447185	0.815703	3.47922	2.14746
>ON241323.1 Stevia carlavirus 1, complete genome	ON241323.1	0	0.0352444	0	0	0	0	0	0	0	0	4.33882	3.45383	1.77279	3.02338	0.578947	3.18198	0.0886983	0.203712	2.05698	6.75141	0.00352444	2.54505	1.27429
>NW_021638417.1 Babesia ovata DNA, contig: BOVATA_88_v07, strain: Miyake, whole genome shotgun sequence	NW_021638417.1	0.0609375	0.123438	0.0640625	0.4625	0.467187	1.28828	0.288281	0.446875	0.378125	0.617188	0.390625	16.3203	0.791406	0.492188	1.39062	1.54453	0.0578125	0	0	0.0335937	0.419687	2.10211	1.2609
>MW660583.1 Bacteroides phage LoVEphage, complete genome	MW660583.1	0.00055948	0.00167844	0	0.000531506	0.0131618	0.000531506	0.00138471	0.00197217	0.0178474	0	0.00525911	0	0	0.0041961	0	0.055864	5.4308	1.28051	5.48873	9.93328	0.0037667	2.21986	1.11182
>QESU01000296.1 Fusarium oxysporum f. sp. lycopersici 4287 S_14.60, whole genome shotgun sequence	QESU01000296.1	0	0	0	0	0	0	0	0	0	0	1.02527	0.285169	0.285169	0.275632	0.142108	0	0	0	15.7635	0	0	1.77768	0.888841
>NC_003003.1 Broad bean wilt virus 2 RNA 1, complete sequence	NC_003003.1	0	0	0	0	0	0	0	0	0.0329356	0	2.1793	1.46916	0.984708	1.7755	0.449168	1.90623	0.0910771	0.609982	0.698706	3.36918	0.00329356	1.3533	0.678298
>NW_021638407.1 Babesia ovata DNA, contig: BOVATA_78_v07, strain: Miyake, whole genome shotgun sequence	NW_021638407.1	0	0	0.0919604	0.655562	0.326267	0.911894	0.251101	0.64207	0.219163	0.278359	0.244218	4.68034	0.130507	0.398678	0.617291	1.82296	0	0	0	0	0.337638	0.7894	0.563519
>NW_021638415.1 Babesia ovata DNA, contig: BOVATA_86_v07, strain: Miyake, whole genome shotgun sequence	NW_021638415.1	0	0	0.285714	0.202937	0.169559	0.264352	0.146862	0.235648	0.0340454	0.0901202	0.158879	4.01001	0.162884	0	0.0894526	0.154206	0	0	0	0	0.142924	0.457543	0.300234
>NZ_LT629704.1 Pseudomonas antarctica strain LMG 22709 chromosome I	NZ_LT629704.1	0.216777	0.138896	0.162173	0.152975	0.149461	0.150909	0.768632	0.161087	1.00536	0.333053	0.852928	0.181337	0.188629	0.161905	0.160189	0.191987	0.196941	0.196465	0.166513	0.160257	0.323932	0.245715	0.284824
>MT121967.1 Pseudomonas phage SC_9_H1H8_2017 head-tail joining protein, capsid family protein, portal protein, terminase, endonuclease, primase, and nucleotide kinase genes, complete cds	MT121967.1	0.149833	0.0388331	0.0700622	0.133477	0.028264	0.106361	0.47561	0.0947394	0.6066	0.125586	0.496604	0.0713534	0.104209	0.0891439	0.083692	0.124199	0.111382	0.186705	0.103874	0.0881396	0.182936	0.14593	0.164433
>CAXIWF010000386.1 Eutreptiella sp. 'Long Island Sound 2002' genome assembly, contig: scaffold_481, whole genome shotgun sequence	CAXIWF010000386.1	0.0364008	0.0728302	0.0184525	0.160945	2.09496	0.0104057	0.0154753	0.0122224	0.0196604	0.00780901	0.120721	0.0883055	0.0344129	0.101241	0.0433633	0.0744471	0.013107	0.00716222	0.0129167	0.0207543	0.244917	0.0516431	0.14828
>NZ_BAABYD010000003.1 Phocaeicola massiliensis strain i09-0019-C5 sequence3, whole genome shotgun sequence	NZ_BAABYD010000003.1	0	0	0	0	0	0	0.072324	0	0.072324	0	0.287608	0.141755	0.377531	0.072324	0	0.975892	0.144648	0.072324	0.170203	0.072324	0.0144648	0.231461	0.122963
>NC_002509.2 Turnip mosaic virus, complete genome	NC_002509.2	0	0	0	0	0.00386375	0	0	0	0	0	0.304118	0.256126	0.122013	0.347331	0.0299949	0.179868	0.0305033	0.0285714	0.0762583	0.873615	0.000386375	0.22484	0.112613
>QESU01000270.1 Fusarium oxysporum f. sp. lycopersici 4287 S_14.34, whole genome shotgun sequence	QESU01000270.1	0	0	0	0	0	0	0	0	0	0	0.0686315	0.077744	0.0219194	0.0335769	0.0453165	0.0246285	0	0	1.73664	0.0246285	0	0.203308	0.101654
>NZ_CP091043.1 Pseudomonas extremaustralis strain 2E-UNGS chromosome	NZ_CP091043.1	0.0721202	0.0519249	0.0544919	0.0498999	0.0505115	0.0463296	0.260659	0.0544306	0.343168	0.111469	0.281582	0.0622312	0.064378	0.055055	0.0555439	0.0709995	0.0721642	0.0652092	0.0552861	0.0546046	0.1095	0.0837053	0.0966028
>MT121966.1 Pseudomonas phage SC_8_H2H8_2017 translation initiation factor IF-3, replication protein P, integrase, terminase, terminase A, capsid family protein, tail protein, and minor tail protein L genes, complete cds	MT121966.1	0.0821572	0.0331069	0.0391435	0.0633111	0.0409103	0.0491765	0.251772	0.0478935	0.399954	0.106114	0.280167	0.021917	0.0659193	0.0350209	0.0506489	0.0859643	0.0716614	0.0374819	0.0702312	0.0315294	0.111354	0.0750542	0.093204
>OZ038405.1 Eutreptiella sp. 'Long Island Sound 2002' genome assembly, organelle: plastid:chloroplast	OZ038405.1	0.0247761	0.0210886	0.00321955	0.105298	1.22158	0.00495744	0.0027628	0.00249543	0.0041999	0.00702954	0.0347578	0.0133684	0.00465665	0.0137026	0.00857805	0.0225035	0.0595227	0	0.0121318	0.00525823	0.139741	0.017448	0.0785944
>NW_021638418.1 Babesia ovata DNA, contig: BOVATA_89_v07, strain: Miyake, whole genome shotgun sequence	NW_021638418.1	0	0	0	0	0	0.0380349	0	0.0309033	0.0586371	0	0	1.14818	0.0356577	0	0.0356577	0.189382	0	0.0237718	0	0	0.0127575	0.143265	0.0780111
>NW_022194816.1 Fusarium proliferatum ET1 genome assembly, contig: FPRO_scaffold027, whole genome shotgun sequence	NW_022194816.1	0	0.446761	0	0.11169	0	0	0	0	0	0.0774386	0.27029	0.0409531	0.11169	0.235294	0	0	0.12137	0	0.0260611	0.11169	0.063589	0.0917349	0.077662
>QESU01000149.1 Fusarium oxysporum f. sp. lycopersici 4287 S_3n6.37, whole genome shotgun sequence	QESU01000149.1	0	0	0	0	0.00414689	0	0	0	0	0	0.0345392	0.0308834	0.0327386	0.0327386	0.0327386	0	0	0.0163693	1.25394	0	0.000414689	0.143395	0.0719048
>QESU01000153.1 Fusarium oxysporum f. sp. lycopersici 4287 S_3n6.41, whole genome shotgun sequence	QESU01000153.1	0	0	0	0	0	0	0	0	0	0	0.0183396	0.017117	0	0.0206627	0	0.00232302	0	0	1.33708	0	0	0.139553	0.0697763
>QESU01000449.1 Fusarium oxysporum f. sp. lycopersici 4287 rDNA, whole genome shotgun sequence	QESU01000449.1	0	0	0	0.708063	0.0247619	0.0495238	0	0.0179048	0.0250159	0.0248889	0.00863492	0.0495238	0.0603175	0.0250159	0.0300952	0.0921905	0	0.0746667	0.129524	0.056	0.0850159	0.0525968	0.0688063
>NZ_BAABYD010000004.1 Phocaeicola massiliensis strain i09-0019-C5 sequence4, whole genome shotgun sequence	NZ_BAABYD010000004.1	0	0	0.431704	0	0	0	0	0	0	0	0.107836	0.161754	0.107836	0.101725	0	0.107836	0	0	0.107836	0.0675773	0.0431704	0.0762401	0.0597052
>QESU01000252.1 Fusarium oxysporum f. sp. lycopersici 4287 S_14.16, whole genome shotgun sequence	QESU01000252.1	0	0	0	0	0	0	0	0	0	0	0.0344074	0	0.0150191	0.0232504	0	0	0	0.00331591	1.00495	0.00920652	0	0.109015	0.0545077
>NZ_CP060723.1 Pedobacter roseus strain KACC 11594 chromosome, complete genome	NZ_CP060723.1	0.0325212	0.0224284	0.026339	0.0240149	0.0319161	0.0245863	0.123635	0.0281766	0.172111	0.0513935	0.1403	0.0257043	0.0253641	0.0242098	0.0269211	0.0324482	0.0266388	0.0290678	0.0258244	0.023597	0.0537122	0.0380076	0.0458599
>NW_026971526.1 Symsagittifera roscoffensis unplaced genomic scaffold, txSymRosc1.1 SCAFFOLD_935, whole genome shotgun sequence	NW_026971526.1	0.0195382	0.0224562	0.0641335	0.0438975	0.0297513	0.0732048	0.0562674	0.026643	0.0516366	0.0223294	0.0418675	0.0320985	0.0540472	0.0313372	0.0621035	0.0371099	0.0492261	0.0677493	0.0293073	0.0445318	0.0409858	0.0449378	0.0429618
>QESU01000134.1 Fusarium oxysporum f. sp. lycopersici 4287 S_3n6.22, whole genome shotgun sequence	QESU01000134.1	0	0	0.0015894	0	0	0	0	0	0.00317881	0	0.0129423	0.0454115	0.00321665	0.0143803	0.0015894	0.00442763	0	0.0015894	0.730899	0.0127152	0.000476821	0.0827171	0.041597
>NW_022158791.1 Fusarium odoratissimum NRRL 54006 unplaced genomic scaffold supercont1.69, whole genome shotgun sequence	NW_022158791.1	0.000962429	0	0.000457154	0.000914308	0.00185268	0	0.000457154	0	0.000457154	0	0.0440432	0.0148816	0.0144364	0.00305571	0.00281511	0.00358505	0	0	0.731927	0.000914308	0.000510087	0.0815659	0.041038
>QESU01000191.1 Fusarium oxysporum f. sp. lycopersici 4287 S_6.4, whole genome shotgun sequence	QESU01000191.1	0	0	0	0	0.00172886	0.000547472	0	0	0.000576286	0	0.016842	0.0194208	0.0129664	0.0137012	0	0.00550353	0	0	0.744043	0	0.000285261	0.0812477	0.0407665
>NC_030926.1 Jasmine virus C isolate A-31, complete genome	NC_030926.1	0	0	0	0	0	0	0	0	0	0	0.369034	0	0.050435	0.0363273	0.0630143	0.144839	0	0.0420879	0.0103456	0.0236304	0	0.0739713	0.0369857
>CAXIWF010002208.1 Eutreptiella sp. 'Long Island Sound 2002' genome assembly, contig: scaffold_2608, whole genome shotgun sequence	CAXIWF010002208.1	0.0307325	0.0235643	0.0405784	0.0303205	0.0353465	0.0406608	0.0306089	0.0502183	0.0355524	0.0321743	0.0406608	0.0304029	0.0392601	0.0163549	0.0356348	0.0198978	0.0201862	0.0230288	0.0329983	0.0489824	0.0349757	0.0307407	0.0328582
>NW_025763719.1 Fusarium redolens strain MPI-CAGE-AT-0023 chromosome Unknown BKA55scaffold_56, whole genome shotgun sequence	NW_025763719.1	0	0.0197315	0	0.456548	0.0580479	0.0106063	0.00969853	0	0	0	0.00200659	0.0172949	0.00200659	0.00573312	0.00859968	0.00492093	0.0126606	0.0167694	0.0194926	0.0127562	0.0554632	0.0102241	0.0328436
>CP151269.1 Fusarium acuminatum isolate 1A chromosome 10	CP151269.1	0.004781	0.0122816	0.00692935	0.0719138	0.262036	0.00463199	0.00799732	0.00707837	0.106151	0.00642021	0.0149763	0.0211979	0.0136724	0.0251468	0.0143803	0.021322	0.0137718	0.0142437	0.0142313	0.0101705	0.0490221	0.0163113	0.0326667
>CP151268.1 Fusarium acuminatum isolate 1A chromosome 9	CP151268.1	0.00507978	0.0321149	0.00233135	0.0042884	0.372727	0.00258801	0.00402105	0.00881208	0.00925055	0.00627754	0.0341575	0.0170146	0.0140416	0.0175172	0.011475	0.0128652	0.0223938	0.00514394	0.00867306	0.0104804	0.0447491	0.0153762	0.0300627
>NW_023502607.1 Fusarium subglutinans strain NRRL 66333 chromosome Unknown NRRL66333_c0000544, whole genome shotgun sequence	NW_023502607.1	0.0320621	0.0128248	0.0320621	0.0641242	0.0192373	0.0128248	0.0256497	0.0256497	0.0578805	0.0256497	0.0320621	0.0256497	0.0450557	0.0128248	0.0320621	0.00641242	0.0577118	0.0256497	0.0192373	0.0256497	0.0307965	0.0282315	0.029514
>NZ_JBCNMO010000009.1 MAG: Pedobacter sp. isolate SMAGNO77 Contig9, whole genome shotgun sequence	NZ_JBCNMO010000009.1	0.00992154	0.0068496	0.0347254	0.0206733	0.000830254	0.00529287	0.0842916	0.0298061	0.155112	0.00531363	0.0934244	0.0128274	0	0.0165221	0.0198846	0.0061854	0.00415127	0.0411391	0.0138237	0.0185769	0.0352817	0.0226535	0.0289676
>BPQB01000241.1 Phanerochaete sordida YK-624 DNA, Contig_241, whole genome shotgun sequence	BPQB01000241.1	0	0	0.00837764	0	0.217819	0	0	0.00724988	0.0304495	0.020783	0.0795876	0	0.0225552	0	0	0.0293217	0.0550991	0.0679878	0.00853875	0.00869985	0.0284679	0.027179	0.0278234
>NW_022158735.1 Fusarium odoratissimum NRRL 54006 unplaced genomic scaffold supercont1.55, whole genome shotgun sequence	NW_022158735.1	0	0.00025729	0	0.00025729	0	0.00025729	0	0.00025729	0.000514581	0.00025729	0.0230275	0.00658799	0.00396769	0.00984475	0.00202447	0.00928277	0.000297915	0	0.480503	0	0.000180103	0.0535537	0.0268669
>NZ_LT629796.1 Pseudomonas mandelii strain LMG 21607 chromosome I	NZ_LT629796.1	0.0191675	0.0120453	0.0146177	0.0141104	0.0147678	0.0121257	0.0649234	0.0135757	0.0854684	0.0277593	0.0727247	0.015764	0.0161154	0.0145099	0.0136714	0.0165585	0.0186909	0.0169103	0.0147696	0.0146013	0.0278561	0.0214316	0.0246439
>NZ_JBCNMO010000007.1 MAG: Pedobacter sp. isolate SMAGNO77 Contig7, whole genome shotgun sequence	NZ_JBCNMO010000007.1	0.0205452	0.0100204	0.0147716	0.00870197	0.0144894	0.0157154	0.0554641	0.0237095	0.0737424	0.0327446	0.0751302	0.0198096	0.0131617	0.0184865	0.00838738	0.0169089	0.0143969	0.00867884	0.0113991	0.0214797	0.0269904	0.0207839	0.0238872
>QESU01000426.1 Fusarium oxysporum f. sp. lycopersici 4287 U_97, whole genome shotgun sequence	QESU01000426.1	0	0	0	0	0	0	0	0	0	0	0.0883721	0	0	0	0.0883721	0.0589147	0.0596899	0.0589147	0.0891473	0.0302326	0	0.0473643	0.0236822
>NZ_CP111084.1 Mediterraneibacter gnavus strain JCM6515 chromosome, complete genome	NZ_CP111084.1	0.000467653	0.00202826	0.000924164	0.200446	0.00457514	0.00107401	0.000777936	0.00111746	0.00136118	0.00136564	0.0102739	0.00931156	0.00640982	0.00724848	0.00275133	0.0150072	0.0452169	0.0135371	0.0496935	0.0883775	0.0214138	0.0247827	0.0230982
>OZ205910.1 Psoroptes ovis genome assembly, chromosome: 7	OZ205910.1	0.00146312	0.00299953	0.00770056	0.00778992	0.00907798	0.0208039	0.0051527	0.00956787	0.0132796	0.00891849	0.0100181	0.270657	0.00856641	0.00793748	0.0220281	0.0335225	0.00108036	0.00101949	0.00132433	0.00091576	0.00867537	0.035707	0.0221912
>NZ_CP048433.1 Collinsella aerofaciens ATCC 25986 strain JCM 10188 chromosome, complete genome	NZ_CP048433.1	0.000523841	0.0071291	0.000601676	0.0116221	0.0019191	0.000792351	0.00102503	0.00051231	0.00109545	0.000663038	0.00393375	0.00135078	0.0011877	0.00237911	0.00126924	0.00267933	0.0884356	0.0230696	0.0944199	0.190879	0.0025884	0.0409604	0.0217744
>QESU01000251.1 Fusarium oxysporum f. sp. lycopersici 4287 S_14.15, whole genome shotgun sequence	QESU01000251.1	0	0	0	0	0	0	0	0	0	0	0.0104829	0	0.00132784	0	0.00132784	0.0104829	0.0104829	0	0.387414	0	0	0.0421518	0.0210759
>ON807290.1 |UNVERIFIED: Avian orthoreovirus isolate Broiler/SDJN/China/2020 segment M2, complete sequence	ON807290.1	0.0352178	0.0180723	0	0.0713624	0.0176089	0	0.0176089	0	0.0370714	0.0352178	0	0.0176089	0	0	0.0176089	0.0352178	0.0176089	0	0.0528267	0.0352178	0.0232159	0.0176089	0.0204124
>NW_022159020.1 Fusarium odoratissimum NRRL 54006 unplaced genomic scaffold supercont1.334, whole genome shotgun sequence	NW_022159020.1	0.0509934	0	0	0.0754967	0	0.0503311	0.0251656	0	0	0.0768212	0.0251656	0.0251656	0	0	0.0251656	0	0.0251656	0	0.0251656	0	0.0278808	0.0125828	0.0202318
>BPQB01000234.1 Phanerochaete sordida YK-624 DNA, Contig_234, whole genome shotgun sequence	BPQB01000234.1	0.00563882	0.0281941	0.0169165	0.0225553	0.0225553	0.0225553	0.00563882	0.0172132	0.0281941	0.0112776	0.0338329	0.00563882	0.0281941	0.0338329	0.0112776	0.0394717	0.0169165	0.0286393	0.0169165	0.00563882	0.0180739	0.0220359	0.0200549
>NZ_JBCNMO010000002.1 MAG: Pedobacter sp. isolate SMAGNO77 Contig2, whole genome shotgun sequence	NZ_JBCNMO010000002.1	0.013167	0.00809393	0.0142716	0.010841	0.013011	0.0103806	0.0592648	0.0145061	0.0707893	0.0218496	0.0588619	0.00955363	0.0105089	0.0127621	0.0121974	0.0137403	0.0118528	0.0133154	0.0113512	0.0103845	0.0236175	0.0164528	0.0200351
>CAXIWF010002282.1 Eutreptiella sp. 'Long Island Sound 2002' genome assembly, contig: scaffold_4174, whole genome shotgun sequence	CAXIWF010002282.1	0.031	0	0	0	0	0	0	0	0	0.03	0.053	0	0.037	0.068	0	0	0.063	0.08	0.032	0	0.0061	0.0333	0.0197
>OZ205907.1 Psoroptes ovis genome assembly, chromosome: 4	OZ205907.1	0.00144287	0.00284007	0.00626749	0.00698654	0.00901362	0.0181195	0.00499777	0.00725076	0.0128494	0.00770927	0.00834447	0.237	0.00813301	0.00610061	0.0207379	0.0299655	0.000712097	0.000842709	0.000654562	0.000859615	0.00774773	0.0313351	0.0195414
>NW_023502597.1 Fusarium subglutinans strain NRRL 66333 chromosome Unknown NRRL66333_c0000534, whole genome shotgun sequence	NW_023502597.1	0.0222474	0.0277738	0.0168627	0.0110529	0.0218223	0.0165793	0.0109112	0.0165793	0.0175712	0.0345756	0.0109112	0	0.00566813	0.0225308	0.0389684	0.00552643	0.0549809	0.00566813	0.0223891	0.0164376	0.0195976	0.0183081	0.0189528
>QESU01000264.1 Fusarium oxysporum f. sp. lycopersici 4287 S_14.28, whole genome shotgun sequence	QESU01000264.1	0.00230205	0.00460411	0.00702732	0.00230205	0.00230205	0.00230205	0	0	0	0.00460411	0	0	0.00460411	0.0181741	0	0.00230205	0.00230205	0.00230205	0.318774	0.00230205	0.00254438	0.035076	0.0188102
>NZ_JBCNMO010000003.1 MAG: Pedobacter sp. isolate SMAGNO77 Contig3, whole genome shotgun sequence	NZ_JBCNMO010000003.1	0.014626	0.00864879	0.0104145	0.00968264	0.0125872	0.0115254	0.0518387	0.00941168	0.0624863	0.0186514	0.0567531	0.0135781	0.0103795	0.0104615	0.0126802	0.0120863	0.0154648	0.0106555	0.0130442	0.0109915	0.0209873	0.0166095	0.0187984
>NZ_AP031421.1 Collinsella sp. i05-0019-G5 chromosome, complete genome	NZ_AP031421.1	0.000767139	0.00656563	0.00127016	0.0119407	0.00263138	0.00109039	0.00148894	0.000822329	0.00156739	0.00134821	0.00446052	0.00255884	0.00228289	0.00345528	0.00183585	0.0041491	0.0742036	0.0188537	0.0789172	0.154291	0.00294923	0.0345008	0.018725
>NW_023502883.1 Fusarium subglutinans strain NRRL 66333 chromosome Unknown NRRL66333_c0000820, whole genome shotgun sequence	NW_023502883.1	0	0	0	0	0	0	0	0.0962199	0.0446735	0.045819	0.045819	0	0	0	0.045819	0	0	0	0.045819	0.0446735	0.0186712	0.0182131	0.0184422
>NW_023502563.1 Fusarium subglutinans strain NRRL 66333 chromosome Unknown NRRL66333_c0000500, whole genome shotgun sequence	NW_023502563.1	0	0	0.0406417	0	0	0	0	0.121925	0.0406417	0.0406417	0	0	0	0.0406417	0	0	0	0	0.0406417	0.0406417	0.024385	0.0121925	0.0182888
>NZ_CP024138.1 Escherichia coli strain 14EC020 chromosome, complete genome	NZ_CP024138.1	0.000831352	0.0142831	0.00422106	0.022839	0.00985517	0.00466929	0.00331585	0.0028845	0.00477143	0.00279539	0.0621075	0.0409424	0.0280735	0.0576577	0.00817334	0.0323676	0.00711288	0.00427212	0.0113836	0.0215724	0.00704662	0.0273663	0.0172065
>CP130309.1 Fusarium oxysporum f. sp. vasinfectum isolate ME23 chromosome 13	CP130309.1	9.42e-05	0.000121729	0.000263364	5.97e-05	0.000362126	0.000237334	0.00024499	9.42e-05	0.000548931	0.000156947	0.0138978	0.00613011	0.00394893	0.00507283	0.00168201	0.0020449	0.000486918	0.00105193	0.305466	0.000803108	0.000218347	0.0340585	0.0171384
>NW_026971643.1 Symsagittifera roscoffensis unplaced genomic scaffold, txSymRosc1.1 SCAFFOLD_1090, whole genome shotgun sequence	NW_026971643.1	0.0167703	0	0	0	0.301293	0	0	0	0.00286322	0	0	0.00932592	0	0	0	0.0051538	0.00466296	0	0	0	0.0320926	0.00191427	0.0170034
>JN714467.1 |Influenza A virus (A/chicken/Egypt/VSVRI/2009(H5N1)) segment 4 hemagglutinin (HA) gene, complete cds	JN714467.1	0.0222613	0.0222613	0	0.0222613	0.0222613	0.113064	0	0.0222613	0	0	0.0222613	0	0	0	0.0445226	0.0222613	0.0222613	0	0	0	0.022437	0.0111306	0.0167838
>CAXIWF010000016.1 Eutreptiella sp. 'Long Island Sound 2002' genome assembly, contig: scaffold_1058, whole genome shotgun sequence	CAXIWF010000016.1	0	0.00807687	0.00799729	0.0948734	0.05992	0.00437663	0.00304375	0	0.00151193	0	0.0862992	0.00594824	0.00940975	0.016293	0.00688324	0.018541	0.00449599	0	0.0035212	0.00109416	0.01798	0.0152486	0.0166143
>QESU01000239.1 Fusarium oxysporum f. sp. lycopersici 4287 S_14.3, whole genome shotgun sequence	QESU01000239.1	0	0	0	0	0.0011969	0	0	0	0	0.000443297	0.0108275	0.00332473	0.00326931	0.00332473	0	0.00653863	0.000842264	0.000421132	0.298317	0.00332473	0.00016402	0.033019	0.0165915
>MN727300.2 |Avian orthoavulavirus 1 isolate chicken/Indonesia/ITA/012WJ, complete genome	MN727300.2	0	0.00487995	0.00975991	0.00312317	0.0218622	0.0252456	0.00572581	0.00800312	0	0.0032533	0.00396903	0.156354	0.0102154	0.00982497	0.00592101	0.0178281	0.0124276	0.00787299	0.0147049	0.00923938	0.00818531	0.0248357	0.0165105
>PP173083.1 MAG: Ripibliz virus isolate KCAP3_k141_11959 genomic sequence	PP173083.1	0	0	0	0	0	0	0	0	0	0	0.110687	0.0982824	0	0	0	0.0562977	0	0	0.0591603	0	0	0.0324427	0.0162214
>OZ205913.1 Psoroptes ovis genome assembly, chromosome: 10	OZ205913.1	0.00175957	0.00170621	0.00557117	0.0060915	0.00926001	0.0154265	0.00433273	0.00685976	0.01047	0.00723486	0.00682445	0.188042	0.00668003	0.00531963	0.0162534	0.0259831	0.000645497	0.000754617	0.000757827	0.000753815	0.00687123	0.0252014	0.0160363
>NZ_JBCNMO010000008.1 MAG: Pedobacter sp. isolate SMAGNO77 Contig8, whole genome shotgun sequence	NZ_JBCNMO010000008.1	0.0241221	0.0143459	0.00594581	0.00750158	0.0148799	0.00944757	0.034992	0.0053502	0.0561258	0.0110341	0.0646491	0.00984807	0.00215651	0.00654655	0.00921138	0.0104796	0.00756833	0.00821528	0.00405629	0.00791234	0.0183745	0.0130644	0.0157194
>QESU01000292.1 Fusarium oxysporum f. sp. lycopersici 4287 S_14.56, whole genome shotgun sequence	QESU01000292.1	0	0	0	0	0	0	0	0	0	0	0.0838347	0	0	0	0	0	0	0	0.227838	0	0	0.0311673	0.0155836
>NW_022158842.1 Fusarium odoratissimum NRRL 54006 unplaced genomic scaffold supercont1.154, whole genome shotgun sequence	NW_022158842.1	0	0	0	0	0	0	0	0	0	0	0	0	0	0	0	0	0	0	0.311318	0	0	0.0311318	0.0155659
>NZ_JBCNMO010000005.1 MAG: Pedobacter sp. isolate SMAGNO77 Contig5, whole genome shotgun sequence	NZ_JBCNMO010000005.1	0.00694167	0.00844445	0.00934686	0.00852137	0.00989469	0.00552519	0.0431547	0.00892286	0.0592706	0.0179827	0.0412767	0.00893224	0.00882342	0.0104913	0.0107934	0.014842	0.00698294	0.00819117	0.0122549	0.00834689	0.0178005	0.0130935	0.015447
>NZ_JBCNMO010000001.1 MAG: Pedobacter sp. isolate SMAGNO77 Contig1, whole genome shotgun sequence	NZ_JBCNMO010000001.1	0.0122715	0.00776379	0.009823	0.0113208	0.0124825	0.00711855	0.0363106	0.00724655	0.0472946	0.0178293	0.0469488	0.00865679	0.00909917	0.00972419	0.00813207	0.00851307	0.0132318	0.00997645	0.011603	0.00961266	0.0169461	0.0135498	0.015248
>QESU01000164.1 Fusarium oxysporum f. sp. lycopersici 4287 S_3n6.52, whole genome shotgun sequence	QESU01000164.1	0	0	0	0	0	0	0	0	0	0	0	0	0	0	0	0	0	0	0.291989	0	0	0.0291988	0.0145994
>NZ_CP148752.1 Pseudomonas fluorescens strain AB1 chromosome, complete genome	NZ_CP148752.1	0.0107896	0.00760844	0.00794485	0.00867816	0.00821734	0.00724216	0.0381054	0.0075935	0.0497678	0.0150293	0.0386816	0.00866618	0.00862594	0.00798701	0.00918306	0.0118678	0.00986268	0.00960142	0.00911886	0.00884725	0.0160977	0.0122442	0.0141709
>NZ_BAABYD010000001.1 Phocaeicola massiliensis strain i09-0019-C5 sequence1, whole genome shotgun sequence	NZ_BAABYD010000001.1	0.000440788	0.000382253	0.00153091	0.00197027	0.00200345	0.00218711	0.00145033	0.00144228	0.00174964	0.00149418	0.00322605	0.00280611	0.0023357	0.00248311	0.00208711	0.243312	0.0016584	0.00137118	0.00184349	0.00196079	0.00146512	0.0263084	0.0138868
>QESU01000188.1 Fusarium oxysporum f. sp. lycopersici 4287 S_6.1, whole genome shotgun sequence	QESU01000188.1	0	0	0	0	0.00110727	0.00033394	0	0.00033394	0	0	0.00417425	0.00522879	0.00527273	0.00202121	0.00527273	0.000738182	0	0.000369091	0.247739	0	0.000177515	0.0270816	0.0136296
>CP107217.1 MAG: Coriobacteriaceae bacterium isolate KR001_HIC_0047 chromosome, complete genome	CP107217.1	0.000929769	0.00703353	0.000969801	0.0134257	0.0023481	0.000770934	0.00103781	0.0010787	0.00120138	0.000770073	0.00448829	0.00248197	0.00201622	0.00323052	0.00174375	0.00360113	0.0462689	0.0138187	0.0464635	0.102353	0.00295658	0.0226466	0.0128016
>CAXIWF010000400.1 Eutreptiella sp. 'Long Island Sound 2002' genome assembly, contig: scaffold_2244, whole genome shotgun sequence	CAXIWF010000400.1	0.0161219	0.011725	0.0102594	0.00429462	0.0144177	0.0205188	0.0220185	0.0128157	0.0100549	0.0192576	0.00589659	0.0156106	0.00719179	0.0113842	0.0102935	0.0250861	0.00449913	0.0058625	0.0102594	0.017792	0.0141484	0.0113876	0.012768
>CAXIWF010001569.1 Eutreptiella sp. 'Long Island Sound 2002' genome assembly, contig: scaffold_3557, whole genome shotgun sequence	CAXIWF010001569.1	0.010233	0.00785634	0.00257477	0.0285865	0.00264079	0.0128738	0.0102991	0.010167	0.0128738	0.0127418	0.0180234	0.0129399	0.010233	0.0178913	0.00759226	0.00785634	0.0157787	0.0127418	0.0128738	0.0180894	0.0110847	0.013402	0.0122433
>NZ_CP021237.1 Sphingobacteriaceae bacterium GW460-11-11-14-LB5 chromosome, complete genome	NZ_CP021237.1	0.00801561	0.0056528	0.00635499	0.00708032	0.0076819	0.00653746	0.0305964	0.00785886	0.0440979	0.013808	0.0383352	0.00697857	0.00774142	0.00625293	0.0074687	0.00810862	0.00784916	0.00764583	0.0067018	0.00669129	0.0137684	0.0103774	0.0120729
>NZ_CP061171.1 Pedobacter riviphilus strain SW-16 chromosome, complete genome	NZ_CP061171.1	0.00865886	0.00591586	0.00604941	0.00709055	0.00773978	0.00635789	0.0301877	0.00626948	0.0443164	0.0133343	0.0321432	0.00677503	0.00727371	0.00637523	0.00694669	0.00950242	0.00771094	0.00727491	0.00818713	0.00692747	0.013592	0.00991168	0.0117518
>NW_022158717.1 Fusarium odoratissimum NRRL 54006 unplaced genomic scaffold supercont1.34, whole genome shotgun sequence	NW_022158717.1	0.000571915	0.000463397	0.00110863	0.000351947	0.000944392	0.000349015	0.000695096	0.000228766	0.000698029	0.000351947	0.01062	0.00818571	0.00187119	0.00182719	0.00123182	0.0013374	0.000997184	0.000832942	0.196962	0.000228766	0.000576314	0.0224094	0.0114928
>CAXIWF010000395.1 Eutreptiella sp. 'Long Island Sound 2002' genome assembly, contig: scaffold_2973, whole genome shotgun sequence	CAXIWF010000395.1	0.0024846	0	0.00188829	0.0197277	0.0322997	0.00462135	0.0199761	0.0171934	0.0107335	0.0139137	0.00318028	0	0	0.00437289	0.0185848	0.0211688	0	0.038064	0.00273305	0.00571457	0.0122838	0.00938183	0.0108328
>QESU01000273.1 Fusarium oxysporum f. sp. lycopersici 4287 S_14.37, whole genome shotgun sequence	QESU01000273.1	0.00452539	0.00927152	0	0.00905077	0.00463576	0.0227373	0.0178808	0.00916115	0.00927152	0.00927152	0.0136865	0	0.00441501	0.0188742	0	0.00905077	0.00905077	0.0316777	0.0139073	0.00927152	0.00958057	0.0109934	0.010287
>NW_023502730.1 Fusarium subglutinans strain NRRL 66333 chromosome Unknown NRRL66333_c0000667, whole genome shotgun sequence	NW_023502730.1	0.0292533	0.0292533	0.0300231	0	0	0	0	0	0	0	0.0292533	0	0.0292533	0	0.0292533	0	0	0.0292533	0	0	0.00885296	0.0117013	0.0102771
>CAXIWF010000023.1 Eutreptiella sp. 'Long Island Sound 2002' genome assembly, contig: scaffold_4158, whole genome shotgun sequence	CAXIWF010000023.1	0	0.064	0	0	0.069	0	0	0.031	0	0	0	0	0.038	0	0	0	0	0	0	0	0.0164	0.0038	0.0101
>NZ_JBCNMO010000004.1 MAG: Pedobacter sp. isolate SMAGNO77 Contig4, whole genome shotgun sequence	NZ_JBCNMO010000004.1	0.00504442	0.00291557	0.00573833	0.00412777	0.00887521	0.00420773	0.0287916	0.00527858	0.0358264	0.00913792	0.0373227	0.00494305	0.00721182	0.00578545	0.00298839	0.00825983	0.00555985	0.00756877	0.00479884	0.0065536	0.0109943	0.00909923	0.0100468
>CAXIWF010000298.1 Eutreptiella sp. 'Long Island Sound 2002' genome assembly, contig: scaffold_2402, whole genome shotgun sequence	CAXIWF010000298.1	0.00700435	0.00840522	0.00980609	0.00840522	0.00980609	0.00280174	0.00984296	0.0112807	0.011207	0.0140456	0.00423948	0.00840522	0.00140087	0.0168104	0.00140087	0.00420261	0.0294183	0.0155202	0.00420261	0.0168842	0.00926049	0.0102485	0.00975448
>NZ_JBCNMO010000010.1 MAG: Pedobacter sp. isolate SMAGNO77 Contig10, whole genome shotgun sequence	NZ_JBCNMO010000010.1	0.0066991	0	0.0165617	0.00813462	0.00552942	0	0.0127336	0	0.0338411	0.0274078	0.0297472	0.0109259	0	0.00101018	0.00138235	0.00518383	0.00106335	0.0121753	0.00106335	0.0156046	0.0110907	0.00781561	0.00945317
>CAXIWF010001322.1 Eutreptiella sp. 'Long Island Sound 2002' genome assembly, contig: scaffold_3100, whole genome shotgun sequence	CAXIWF010001322.1	0.00861933	0.00441478	0.00225995	0.00420455	0.0240711	0	0.00446734	0.0064645	0.00430966	0.0108267	0.00662217	0.00641194	0.00819887	0.00614916	0.0176591	0.0377358	0.0198665	0.00199716	0.00630683	0.00662217	0.00696379	0.011757	0.00936038
>QESU01000087.1 Fusarium oxysporum f. sp. lycopersici 4287 S_3.1, whole genome shotgun sequence	QESU01000087.1	0.000516666	0.00104693	0	0.000258333	0.000258333	0	0.000258333	0.000299122	0	0	0.00285526	0.00857258	0.0022978	0.00259013	0.00405175	0.00199868	0	0	0.15848	0	0.000263772	0.0180847	0.00917422
>NC_021590.1 |Rotavirus G chicken/03V0567/DEU/2003 segment 1, complete sequence	NC_021590.1	0	0.0215542	0	0.0215542	0	0.0215542	0	0.0215542	0	0	0.0107771	0	0.0107771	0.0323313	0.0107771	0.0107771	0	0.0107771	0.0107771	0	0.00862167	0.00969938	0.00916052
>HQ266602.1 |Newcastle disease virus strain MG_725_08, complete genome	HQ266602.1	0.0132477	0.00801484	0.0079486	0.0133139	0.0053653	0.0131814	0.0108631	0.00264953	0.00821355	0.0158972	0.0184143	0.0105981	0.00781612	0	0.00529907	0.0184143	0.0105981	0.00264953	0.0079486	0.00264953	0.00986951	0.00843876	0.00915414
>NC_021505.1 Pseudomonas putida NBRC 14164, complete sequence	NC_021505.1	0.0068246	0.00540354	0.00561047	0.00631507	0.00624263	0.00574626	0.0224771	0.00587181	0.0275008	0.0093784	0.0240863	0.00652996	0.0067991	0.00601913	0.00598113	0.00675037	0.00617717	0.0056782	0.00526857	0.00533159	0.0101371	0.00786215	0.00899961
>CAXIWF010000126.1 Eutreptiella sp. 'Long Island Sound 2002' genome assembly, contig: scaffold_2662, whole genome shotgun sequence	CAXIWF010000126.1	0.00841544	0.00659703	0.00998012	0.0134901	0.0067239	0.00998012	0.00655474	0.0181841	0.00985326	0.00841544	0.00668161	0.0100224	0.00169155	0.0147587	0.00790798	0.00663932	0.0101916	0.008204	0.00659703	0.0067239	0.00981943	0.00794181	0.00888062
>CAXIWF010000159.1 Eutreptiella sp. 'Long Island Sound 2002' genome assembly, contig: scaffold_4065, whole genome shotgun sequence	CAXIWF010000159.1	0.00852061	0.00852061	0.0255618	0.0127809	0.00852061	0.0041538	0.0127809	0.0042603	0.0042603	0	0	0.0170412	0.0127809	0.0042603	0.0171477	0	0.0213015	0.0042603	0.00852061	0	0.00893599	0.00853126	0.00873362
>CAXIWF010001972.1 Eutreptiella sp. 'Long Island Sound 2002' genome assembly, contig: scaffold_4164, whole genome shotgun sequence	CAXIWF010001972.1	0	0	0.031	0.04	0	0	0	0	0	0	0	0.072	0	0	0	0	0.03	0	0	0	0.0071	0.0102	0.00865
>BPQB01000244.1 Phanerochaete sordida YK-624 DNA, Contig_244, whole genome shotgun sequence	BPQB01000244.1	0.00697211	0	0.00697211	0.00697211	0.0209163	0.0205843	0.00730412	0.0345286	0	0.00697211	0.0139442	0.00697211	0	0.00697211	0	0.00697211	0	0	0.00697211	0.0139442	0.0111222	0.00557769	0.00834993
>NW_022158849.1 Fusarium odoratissimum NRRL 54006 unplaced genomic scaffold supercont1.161, whole genome shotgun sequence	NW_022158849.1	0	0	0	0	0	0	0	0	0	0	0	0	0	0	0	0	0	0	0.164956	0	0	0.0164956	0.0082478
>CAXIWF010000134.1 Eutreptiella sp. 'Long Island Sound 2002' genome assembly, contig: scaffold_941, whole genome shotgun sequence	CAXIWF010000134.1	0.00744539	0.00445264	0.0109126	0.006095	0.0161864	0.00660596	0.00656946	0.0125185	0.00890527	0.00593077	0.0154565	0.00602201	0.00291976	0.00379569	0.00886878	0.0104017	0.00802934	0.00583952	0.00666071	0.0104746	0.0085622	0.00784686	0.00820453
>QESU01000401.1 Fusarium oxysporum f. sp. lycopersici 4287 U_72, whole genome shotgun sequence	QESU01000401.1	0	0	0	0	0	0	0	0	0	0	0	0	0	0	0	0	0	0	0.163424	0	0	0.0163424	0.00817121
>NW_022158713.1 Fusarium odoratissimum NRRL 54006 unplaced genomic scaffold supercont1.29, whole genome shotgun sequence	NW_022158713.1	9.13e-05	0	0	9.13e-05	0.000466283	0	0	9.13e-05	0	9.13e-05	0.00509066	0.00287942	0.00227614	0.00449218	0	9.13e-05	0.000721057	0.000721057	0.142933	0.000168247	8.31619e-05	0.0159373	0.00801022
>CAXIWF010002173.1 Eutreptiella sp. 'Long Island Sound 2002' genome assembly, contig: scaffold_704, whole genome shotgun sequence	CAXIWF010002173.1	0.00897498	0.00450143	0.00646645	0.00714933	0.0126124	0.00620166	0.0119852	0.00933733	0.0090586	0.00742805	0.00409728	0.00968574	0.00386036	0.00737231	0.0129608	0.0051425	0.00500314	0.00823636	0.00694028	0.0100481	0.00837154	0.00733468	0.00785311
>CAXIWF010001063.1 Eutreptiella sp. 'Long Island Sound 2002' genome assembly, contig: scaffold_794, whole genome shotgun sequence	CAXIWF010001063.1	0.00167053	0.0203248	0.00335653	0.0012993	0.0144006	0.00720804	0.00310905	0.00360402	0.00301624	0.00654292	0.0189327	0.0300851	0.00592421	0.00779582	0.00552204	0.00688322	0.00058778	0.00329466	0.0012993	0.0096365	0.00645321	0.00899613	0.00772467
>NW_026970728.1 Symsagittifera roscoffensis unplaced genomic scaffold, txSymRosc1.1 SCAFFOLD_1083, whole genome shotgun sequence	NW_026970728.1	0.00306402	0	0.00612804	0.00919207	0.00612804	0.0122561	0.0092727	0	0.0153201	0.0183841	0.0092727	0.0122561	0.00306402	0.00306402	0.00612804	0.0122561	0.00919207	0.00612804	0.00620868	0.00612804	0.00797452	0.00736978	0.00767215
>CAXIWF010000925.1 Eutreptiella sp. 'Long Island Sound 2002' genome assembly, contig: scaffold_2969, whole genome shotgun sequence	CAXIWF010000925.1	0.00565056	0.0113011	0.00565056	0.00188352	0.0094176	0.0131846	0.00753408	0.0150682	0.00753408	0.0094176	0.00753408	0.0094176	0.00376704	0.00565056	0.00753408	0.00376704	0.00188352	0.00565056	0.0094176	0.0113011	0.00866419	0.00659232	0.00762825
>KM455922.1 |Influenza A virus (A/chicken/Durango/1433-9/2006(H5N2)) segment 5 nucleocapsid protein (NP) gene, complete cds	KM455922.1	0	0	0	0	0	0	0	0	0	0	0	0	0	0	0	0.101536	0.0507682	0	0	0	0	0.0152305	0.00761523
>CAXIWF010000310.1 Eutreptiella sp. 'Long Island Sound 2002' genome assembly, contig: scaffold_4166, whole genome shotgun sequence	CAXIWF010000310.1	0	0	0.038	0	0	0	0.038	0	0	0	0	0	0	0	0	0.038	0	0	0	0.038	0.0076	0.0076	0.0076
>NW_023502532.1 Fusarium subglutinans strain NRRL 66333 chromosome Unknown NRRL66333_c0000469, whole genome shotgun sequence	NW_023502532.1	0.00723327	0.00361664	0.00723327	0.00723327	0.0180832	0.00723327	0.00723327	0.00361664	0.0108499	0.00723327	0.00723327	0.00361664	0.0144665	0.0109451	0	0.00723327	0	0.00723327	0.0108499	0.00723327	0.0079566	0.00688113	0.00741886
>NZ_CP031708.1 Pedobacter suwonensis strain Fj_001 chromosome, complete genome	NZ_CP031708.1	0.00556198	0.0043848	0.00441977	0.00500327	0.0053161	0.00381221	0.0198649	0.00372099	0.0271331	0.00740631	0.0195129	0.00463507	0.00431222	0.00463085	0.004624	0.00548342	0.00494439	0.00421046	0.00390887	0.00420905	0.00866234	0.00604712	0.00735473
>CAXIWF010001067.1 Eutreptiella sp. 'Long Island Sound 2002' genome assembly, contig: scaffold_602, whole genome shotgun sequence	CAXIWF010001067.1	0.000652385	0	0.0028705	0	0.003084	0.00211136	0	0	0.00118615	0.00068797	0.000521908	0.00291794	0.0260242	0.0126444	0.0162978	0.0277679	0.0193936	0.0222404	0.0016962	0.00507674	0.00105924	0.0134581	0.00725868
>CAXIWF010000996.1 Eutreptiella sp. 'Long Island Sound 2002' genome assembly, contig: scaffold_2988, whole genome shotgun sequence	CAXIWF010000996.1	0	0	0	0.016004	0	0.004001	0	0	0	0.016104	0.0140035	0.004001	0.012003	0.0101025	0.0060015	0.0260065	0.012003	0.012003	0.012003	0	0.0036109	0.0108127	0.0072118
>CAXIWF010001524.1 Eutreptiella sp. 'Long Island Sound 2002' genome assembly, contig: scaffold_979, whole genome shotgun sequence	CAXIWF010001524.1	0.00523756	0.00897868	0.00823045	0.00897868	0.0066966	0.00673401	0.00525627	0.00374112	0.00561167	0.00899738	0.0097269	0.00594837	0.00748223	0.00374112	0.00823045	0.00897868	0.00598578	0.0067153	0.00606061	0.0127198	0.00684624	0.00755892	0.00720258
>NW_023502466.1 Fusarium subglutinans strain NRRL 66333 chromosome Unknown NRRL66333_c0000403, whole genome shotgun sequence	NW_023502466.1	0.0104199	0.00404355	0	0.00829445	0.0120788	0.0100052	0.00611716	0.00202177	0.0142043	0.00414723	0.0120788	0.00601348	0.00601348	0.00819077	0.0103162	0.00414723	0.00414723	0.00207361	0.00622084	0.0122343	0.00713323	0.0071436	0.00713841
>QESU01000205.1 Fusarium oxysporum f. sp. lycopersici 4287 S_6.18, whole genome shotgun sequence	QESU01000205.1	0.00311405	0.00155703	0.00463215	0.0139743	0.00778513	0.00626703	0.00778513	0.00467108	0.0109381	0.00786298	0.0140132	0.00459323	0.00155703	0.00155703	0.00467108	0.0062281	0.00155703	0.0186065	0.0108992	0.00934216	0.0068587	0.00730245	0.00708058
>CM010346.1 Fusarium oxysporum f. sp. lycopersici 4287 mitochondrion, complete sequence, whole genome shotgun sequence	CM010346.1	0.0023844	0.00917519	0.0020792	0.00715321	0.00841218	0.0212498	0.00417748	0.0040821	0	0.00972837	0	0.00917519	0.00198382	0.0019266	0.00864108	0.0338395	0.00717229	0.00289944	0.000724859	0.00505494	0.00684419	0.00714177	0.00699298
>CAXIWF010002234.1 Eutreptiella sp. 'Long Island Sound 2002' genome assembly, contig: scaffold_2894, whole genome shotgun sequence	CAXIWF010002234.1	0.00390532	0.00576273	0.00390532	0.00581035	0.00723913	0.00914416	0.00161928	0.0158118	0.00409582	0.00795352	0.00409582	0.0192885	0	0.00790589	0.0119541	0.00919179	0.00566748	0.00400057	0.00395295	0.00752489	0.00652474	0.00735819	0.00694147
>CP048990.1 Saccharomyces pastorianus strain CBS 1483 chromosome ScIX	CP048990.1	0.00183458	0.00128281	0.000889352	0.000442348	0.120673	0.00123392	0.00126651	0.000530818	0.00205343	0.00116407	0.000447004	0.000637912	8.85e-05	0.000623944	0.000887024	0.000360863	0.000875384	0.000647225	0.00104068	0.000530818	0.013137	0.000613933	0.00687549
>CAXIWF010000776.1 Eutreptiella sp. 'Long Island Sound 2002' genome assembly, contig: scaffold_3730, whole genome shotgun sequence	CAXIWF010000776.1	0.0113736	0.0140153	0.00293513	0.00565013	0.0116672	0.00836513	0.00557675	0.00851189	0.00278838	0.0112269	0.00579689	0.00278838	0.0088054	0.00851189	0.00579689	0.00278838	0.011447	0	0.00330203	0.00286176	0.00821104	0.00520986	0.00671045
>NC_009614.1 Phocaeicola vulgatus ATCC 8482, complete sequence	NC_009614.1	0.000518672	0.000355982	0.00112818	0.00209096	0.00180567	0.0014923	0.000887049	0.000910871	0.00114329	0.00104955	0.00453053	0.00452685	0.00518342	0.00404692	0.00248587	0.0859277	0.00275508	0.00140514	0.00350229	0.00632051	0.00113825	0.0120684	0.00660334
>QESU01000413.1 Fusarium oxysporum f. sp. lycopersici 4287 U_84, whole genome shotgun sequence	QESU01000413.1	0.021789	0.043578	0	0	0	0	0	0	0	0	0	0	0	0	0	0	0	0.043578	0	0.021789	0.0065367	0.0065367	0.0065367
>NZ_AP024510.1 Longicatena caecimuris strain 3BBH23 chromosome, complete genome	NZ_AP024510.1	0.000535802	0.000780022	0.00106677	0.0181809	0.0053461	0.00148658	0.000894722	0.000461054	0.000866047	0.000786144	0.00415819	0.00349544	0.00229593	0.00267547	0.00225823	0.0559519	0.00540216	0.00201691	0.00636132	0.0144853	0.00304041	0.00991009	0.00647525
>NZ_CP059857.1 Bacteroides zhangwenhongii strain HF-5287 plasmid pla1, complete sequence	NZ_CP059857.1	0.00181355	0	0.00155071	0.000525666	0.00841065	0.000499382	0.000525666	0.00249691	0	0.000525666	0.0196336	0.0239309	0.00820038	0.013365	0.00875233	0.0224459	0.00349568	0.00768786	0.00499382	0.000525666	0.00163482	0.0113031	0.00646897
>NW_026971585.1 Symsagittifera roscoffensis unplaced genomic scaffold, txSymRosc1.1 SCAFFOLD_465, whole genome shotgun sequence	NW_026971585.1	0.00840395	0.00467147	0.00558699	0.00368553	0.00654945	0.00654945	0.0018545	0.00847438	0.00938989	0.00563393	0.00934294	0.00938989	0.00467147	0.00281697	0.00943684	0.00563393	0.00558699	0.0084509	0.0103054	0.00281697	0.00607995	0.00684523	0.00646259
>NW_017306263.1 Alternaria alternata strain SRC1lrK2f unplaced genomic scaffold CC77scaffold_74, whole genome shotgun sequence	NW_017306263.1	0	0	0	0	0	0	0.0591667	0	0	0	0	0	0	0	0	0.07	0	0	0	0	0.00591667	0.007	0.00645833
>CAXIWF010000945.1 Eutreptiella sp. 'Long Island Sound 2002' genome assembly, contig: scaffold_1482, whole genome shotgun sequence	CAXIWF010000945.1	0.0100641	0.00500701	0.00700981	0.0107901	0.00600841	0.00801122	0.00277889	0.0010014	0.00700981	0.0067845	0.00801122	0.0110154	0.00700981	0.00600841	0.00500701	0.00423092	0.00403064	0.00698478	0.00400561	0.00700981	0.00644652	0.00633136	0.00638895
>NW_022194811.1 Fusarium proliferatum ET1 genome assembly, contig: FPRO_scaffold022, whole genome shotgun sequence	NW_022194811.1	0.00339225	0	0.00502708	0.00210483	0.00077654	0.0319812	0.00206396	0.00257484	0.00529273	0.00406662	0.00212527	0.00713191	0.00279963	0.00694799	0.0125268	0.0387248	0	0	0	0	0.00572801	0.00702565	0.00637683
>CAXIWF010000903.1 Eutreptiella sp. 'Long Island Sound 2002' genome assembly, contig: scaffold_712, whole genome shotgun sequence	CAXIWF010000903.1	0.00328772	0	0.00722174	0.0119004	0.00764324	0.00458032	0.0101863	0.00410262	0.00245876	0.0159468	0.00463652	0.00212156	0.00268356	0.00463652	0.0107202	0.0139517	0.00868295	0.00219181	0.00719364	0.00226206	0.0067328	0.00590806	0.00632043
>NW_025407986.1 Naegleria fowleri strain ATCC 30894 chromosome Unknown tig54, whole genome shotgun sequence	NW_025407986.1	0.0079041	0.00174676	0.0105461	0.00788227	0.00434507	0.00962903	0.0079041	0.0122492	0.00971637	0.00792594	0.00521846	0.00602633	0.00886482	0.00519662	0.00445425	0.00251097	0.00170309	0.00524029	0.00436691	0.00259831	0.00798489	0.004618	0.00630145
>QESU01000279.1 Fusarium oxysporum f. sp. lycopersici 4287 S_14.43, whole genome shotgun sequence	QESU01000279.1	0	0	0	0	0	0	0	0	0	0	0	0	0	0	0	0	0	0	0.125681	0	0	0.0125681	0.00628404
>CAXIWF010001487.1 Eutreptiella sp. 'Long Island Sound 2002' genome assembly, contig: scaffold_2694, whole genome shotgun sequence	CAXIWF010001487.1	0.00980266	0.00490133	0.00490133	0.00326755	0.00507331	0.00980266	0.00490133	0.00653511	0.0114364	0.00490133	0.00816888	0.00163378	0.00163378	0.00494432	0.0130702	0.00490133	0.00163378	0.00816888	0.00326755	0.0114364	0.0065523	0.00588589	0.0062191
>CAXIWF010000127.1 Eutreptiella sp. 'Long Island Sound 2002' genome assembly, contig: scaffold_4173, whole genome shotgun sequence	CAXIWF010000127.1	0	0	0	0	0	0	0	0	0	0.041	0	0	0	0	0	0.032	0	0.051	0	0	0.0041	0.0083	0.0062
>NZ_CP024140.1 Escherichia coli strain 14EC020 plasmid p14EC020b, complete sequence	NZ_CP024140.1	0.000270704	0.0112673	0.00405455	0.00890918	0.00055344	0.00055344	0.00866254	0.00739925	0.00850012	0.0022679	0.0127472	0.00982958	0.00974536	0.00980551	0.000463205	0.00342291	0.00848207	0.00166032	0.00498698	0.00765793	0.00524384	0.0068801	0.00606197
>NW_025763710.1 Fusarium redolens strain MPI-CAGE-AT-0023 chromosome Unknown BKA55scaffold_47, whole genome shotgun sequence	NW_025763710.1	0.00516463	0.00606016	0.00656313	0.00936013	0.00559399	0.00652633	0.0046862	0.00559399	0.0042323	0.00985083	0.00606016	0.002797	0.00467393	0.00699249	0.00512783	0.00842779	0.00705383	0.0037784	0.00559399	0.00655086	0.00636317	0.00570563	0.0060344
>CAXIWF010001498.1 Eutreptiella sp. 'Long Island Sound 2002' genome assembly, contig: scaffold_2031, whole genome shotgun sequence	CAXIWF010001498.1	0.00274169	0.00193165	0.00330249	0.00732156	0.00791351	0.00710347	0	0.00598187	0.0109979	0.014425	0.00118391	0	0.0107487	0.00769542	0.00193165	0.00713462	0.00912858	0.00193165	0.0115899	0.00523413	0.00617192	0.00565785	0.00591488
>NW_017306242.1 Alternaria alternata strain SRC1lrK2f unplaced genomic scaffold CC77scaffold_53, whole genome shotgun sequence	NW_017306242.1	0.00560679	0.00560679	0.00575433	0.00280339	0.00280339	0.00280339	0.00560679	0.00841018	0	0.00280339	0.00841018	0.00841018	0.00841018	0.00560679	0.0112136	0.00280339	0.00560679	0.014017	0.00280339	0.00841018	0.00421984	0.00756916	0.0058945
>CAXIWF010001376.1 Eutreptiella sp. 'Long Island Sound 2002' genome assembly, contig: scaffold_2361, whole genome shotgun sequence	CAXIWF010001376.1	0	0	0.00560518	0.00274835	0.00556902	0.00274835	0.00274835	0.00560518	0.00835352	0.00137417	0.011138	0.00969153	0.00564134	0.00976386	0.00412252	0.0109934	0.00824504	0.00940224	0.00687086	0.00687086	0.00347521	0.00827397	0.00587459
>NC_002516.2 Pseudomonas aeruginosa PAO1, complete genome	NC_002516.2	0.00349562	0.003177	0.00336616	0.00348158	0.0208933	0.00332194	0.0127687	0.00330949	0.0126904	0.00553923	0.0119893	0.00405944	0.00338596	0.00291728	0.00342491	0.00447784	0.00427016	0.00248004	0.00349594	0.00472016	0.00720434	0.00452211	0.00586322
>BPQB01000026.1 Phanerochaete sordida YK-624 DNA, Contig_026, whole genome shotgun sequence	BPQB01000026.1	0.000883585	0.00171547	0.00198572	0.00137003	0.0598065	0.00204917	0.00162617	0.00118908	0.000928235	0.000385394	0.00772432	0.00470462	0.00355314	0.00244866	0.00278705	0.00872776	0.00334634	0.00181887	0.0029163	0.00380694	0.00719394	0.0041834	0.00568867
>CAXIWF010000650.1 Eutreptiella sp. 'Long Island Sound 2002' genome assembly, contig: scaffold_1904, whole genome shotgun sequence	CAXIWF010000650.1	0.00274988	0.00274988	0.00535031	0.00549976	0.00412482	0.00962458	0.00274988	0.00824964	0.00684481	0.00675514	0.00367647	0.00412482	0.00827953	0.00552965	0.00274988	0.00549976	0.00143472	0.0068747	0.01088	0.00938546	0.00546987	0.0058435	0.00565668
>QESU01000156.1 Fusarium oxysporum f. sp. lycopersici 4287 S_3n6.44, whole genome shotgun sequence	QESU01000156.1	0.0205788	0.0051447	0	0	0.0102251	0.0102894	0.00257235	0.0153055	0.0051447	0.0102894	0.005209	0	0.00263666	0.00257235	0.0051447	0	0	0.00257235	0.0051447	0.0102251	0.00795498	0.00335048	0.00565273
>PQ412955.1 |Chicken anemia virus isolate CAV/Narsingdi-1-MGH-BD, complete genome	PQ412955.1	0	0.0137339	0	0	0	0	0.0188841	0.0180258	0	0	0.0128755	0	0	0	0.0188841	0	0	0.0158798	0.0128755	0	0.00506438	0.0060515	0.00555794
>MW237855.1 |Chicken proventriculitis-associated circular virus 29 strain CPACV-29, complete genome	MW237855.1	0.0220162	0.0220162	0	0	0	0	0	0.0440324	0	0	0	0.0220162	0	0	0	0	0	0	0	0	0.00880649	0.00220162	0.00550406
>QESU01000472.1 Fusarium oxysporum f. sp. lycopersici 4287 S_1n15.22_r, whole genome shotgun sequence	QESU01000472.1	0.0179415	0	0	0	0	0	0	0	0	0	0	0	0	0	0.0179415	0	0	0	0.0712937	0	0.00179415	0.00892351	0.00535883
>NW_022158697.1 Fusarium odoratissimum NRRL 54006 unplaced genomic scaffold supercont1.11, whole genome shotgun sequence	NW_022158697.1	0.000288285	8.14e-05	0.000160005	0.000255181	0.000515189	0.000240008	8.55e-05	0.000108279	0.000139315	0.00019173	0.00589054	0.0015766	0.000703471	0.00269733	0.000702781	0.00174144	0.000536569	0.000493809	0.0895698	0.000660711	0.000206489	0.0104573	0.0053319
>NW_023502821.1 Fusarium subglutinans strain NRRL 66333 chromosome Unknown NRRL66333_c0000758, whole genome shotgun sequence	NW_023502821.1	0	0	0	0	0	0	0	0	0	0	0	0	0	0	0	0.104987	0	0	0	0	0	0.0104987	0.00524934
>NW_022158897.1 Fusarium odoratissimum NRRL 54006 unplaced genomic scaffold supercont1.211, whole genome shotgun sequence	NW_022158897.1	0	0	0	0	0	0	0	0.0261348	0.0264787	0.0130674	0	0.0130674	0	0.0130674	0	0	0	0	0.0130674	0	0.00656809	0.00392022	0.00524415
>NW_022194820.1 Fusarium proliferatum ET1 genome assembly, contig: FPRO_scaffold031, whole genome shotgun sequence	NW_022194820.1	0	0	0	0	0.0858427	0	0	0	0	0	0	0	0	0	0	0	0	0.0179775	0	0	0.00858427	0.00179775	0.00519101
>QESU01000489.1 Fusarium oxysporum f. sp. lycopersici 4287 S_3n6.44_r, whole genome shotgun sequence	QESU01000489.1	0.00771704	0.00257235	0.00257235	0	0.00257235	0.0102894	0	0.00771704	0.0051447	0.00771704	0.00771704	0.00257235	0.0051447	0.0128617	0.0051447	0.00244373	0	0.00257235	0.0051447	0.0127974	0.00463022	0.00563987	0.00513505
>CAXIWF010001826.1 Eutreptiella sp. 'Long Island Sound 2002' genome assembly, contig: scaffold_1666, whole genome shotgun sequence	CAXIWF010001826.1	0.003755	0	0.003755	0.00751	0.00440804	0	0.00484341	0.00217681	0.0093875	0.00541482	0.00780931	0.0117004	0.0151016	0	0.00326522	0	0.0131425	0.0018775	0.00310196	0.0050883	0.00412506	0.00610868	0.00511687
>QESU01000330.1 Fusarium oxysporum f. sp. lycopersici 4287 U_1, whole genome shotgun sequence	QESU01000330.1	0	0.000300541	0.000139275	0.000139275	0.000835652	0	0.000146606	0	0.000146606	0	0.00549771	0.00302374	0.0034379	0.00277817	0	0	0.000146606	0.000161266	0.0842909	0.000146606	0.000170795	0.00994828	0.00505954
>CP151270.1 Fusarium acuminatum isolate 1A chromosome 11	CP151270.1	0.000865258	0.010448	0.00214151	0.00367734	0.00330961	0.0104047	0	0.00586212	0.00711674	0.00190357	0.000908521	0.00638128	0.00292025	0	0.0154016	0.0289645	0	0	0.000757101	0	0.00457289	0.00553332	0.0050531
>NW_022159081.1 Fusarium odoratissimum NRRL 54006 unplaced genomic scaffold supercont1.395, whole genome shotgun sequence	NW_022159081.1	0	0	0	0	0	0	0	0	0.0336581	0	0.0336581	0	0.0336581	0	0	0	0	0	0	0	0.00336581	0.00673162	0.00504872
>OM469286.1 |MAG: Sicinivirus sp. isolate SiV/PB32-SII33/Switzerland/2019, complete genome	OM469286.1	0	0	0	0	0.0058775	0	0	0	0	0	0.0129924	0.0065993	0.00309342	0.0717674	0	0	0	0	0	0	0.00058775	0.00944525	0.0050165
>NW_023502312.1 Fusarium subglutinans strain NRRL 66333 chromosome Unknown NRRL66333_c0000249, whole genome shotgun sequence	NW_023502312.1	0.0082113	0.00393888	0.000635304	0.00220768	0.00409771	0.0162955	0.00127061	0.00487596	0.00397065	0.00287475	0.000635304	0.00184238	0	0.00378006	0.00768718	0.0291604	0.000635304	0.00382771	0.0013659	0.00265239	0.00483784	0.00515867	0.00499825
>CAXIWF010000076.1 Eutreptiella sp. 'Long Island Sound 2002' genome assembly, contig: scaffold_1450, whole genome shotgun sequence	CAXIWF010000076.1	0.00283565	0.001874	0.00189866	0.00658365	0.003748	0.00749599	0.00655899	0.003748	0.003748	0.003748	0.00655899	0.00655899	0.00286031	0.00377265	0.000936999	0.010307	0.004685	0.00843299	0.00655899	0.00641105	0.00422389	0.0057083	0.0049661
>NW_023502468.1 Fusarium subglutinans strain NRRL 66333 chromosome Unknown NRRL66333_c0000405, whole genome shotgun sequence	NW_023502468.1	0	0.00201324	0	0.0140927	0.00201324	0.00413245	0.0141987	0	0	0.00402649	0.00201324	0	0	0.00805298	0.00402649	0.0141987	0	0.00805298	0.00603974	0.0143046	0.00404768	0.00566887	0.00485828
>CAXIWF010000541.1 Eutreptiella sp. 'Long Island Sound 2002' genome assembly, contig: scaffold_2635, whole genome shotgun sequence	CAXIWF010000541.1	0.00171061	0.00325434	0	0.00317089	0	0.0018775	0	0	0.00325434	0.00350467	0.00817757	0.00642523	0.00851135	0.00483979	0.00967957	0.011265	0.00659212	0.0115571	0.00183578	0.011265	0.00167724	0.00801485	0.00484605
>NZ_CP048435.1 Collinsella aerofaciens ATCC 25986 strain JCM 10188 plasmid putative_pCaero2, complete sequence	NZ_CP048435.1	0	0	0	0	0	0.00934579	0.0393507	0	0	0	0	0	0	0	0	0.0472209	0	0	0	0	0.00486965	0.00472209	0.00479587
>CAXIWF010000753.1 Eutreptiella sp. 'Long Island Sound 2002' genome assembly, contig: scaffold_3130, whole genome shotgun sequence	CAXIWF010000753.1	0.00201527	0.00403055	0	0	0	0.00403055	0	0.00827323	0.00206831	0	0.00212134	0.00403055	0.00201527	0.014213	0.0164404	0.00822019	0.0100764	0.0120916	0.00201527	0.00403055	0.00204179	0.00752546	0.00478362
>MG495074.1 |Influenza A virus (A/chicken/Shandong/SDT1/2016(H9N2)) segment 4 hemagglutinin (HA) gene, complete cds	MG495074.1	0	0	0	0.0243613	0	0	0	0	0	0	0.0487225	0	0	0	0	0	0.0225787	0	0	0	0.00243613	0.00713013	0.00478313
>NW_022158921.1 Fusarium odoratissimum NRRL 54006 unplaced genomic scaffold supercont1.235, whole genome shotgun sequence	NW_022158921.1	0	0	0	0.015873	0	0.015873	0	0	0	0.015873	0	0.031746	0	0	0	0	0	0	0.015873	0	0.00476191	0.00476191	0.00476191
>NW_022158699.1 Fusarium odoratissimum NRRL 54006 unplaced genomic scaffold supercont1.13, whole genome shotgun sequence	NW_022158699.1	0.000484944	0.000593443	0.000517965	0.000479283	0.000895353	0.000716094	0.000627408	0.000476452	0.00022832	0.000258511	0.00424467	0.00184543	0.00191902	0.00260492	0.00066892	0.00143407	0.000803837	0.000298137	0.0739086	0.00121802	0.000527777	0.00889456	0.00471117
>CAXIWF010001974.1 Eutreptiella sp. 'Long Island Sound 2002' genome assembly, contig: scaffold_2099, whole genome shotgun sequence	CAXIWF010001974.1	0.00568381	0	0.00223521	0.00466201	0.00261839	0.00568381	0.00702494	0.00223521	0.002331	0.00485359	0.00463007	0.0137625	0.00558802	0.00456621	0.00134113	0.0116869	0.00581154	0.00223521	0.00255452	0.00456621	0.0037328	0.00567423	0.00470352
>NW_023502616.1 Fusarium subglutinans strain NRRL 66333 chromosome Unknown NRRL66333_c0000553, whole genome shotgun sequence	NW_023502616.1	0	0.00773338	0.0139937	0	0	0	0	0	0	0.0209906	0	0	0	0.00773338	0.0154668	0.00699687	0.0139937	0.00699687	0	0	0.00427177	0.00511876	0.00469527
>NW_026970659.1 Symsagittifera roscoffensis unplaced genomic scaffold, txSymRosc1.1 SCAFFOLD_753, whole genome shotgun sequence	NW_026970659.1	0.00200761	0	0.00211327	0.00211327	0.0203931	0.00211327	0.00417371	0	0.00211327	0.00211327	0.00200761	0.00866441	0.00417371	0.00644548	0.00433221	0.0110947	0.010989	0.00221894	0	0.00633981	0.00371407	0.00562658	0.00467033
>NZ_CP069300.1 Bradyrhizobium sp. PSBB068 chromosome, complete genome	NZ_CP069300.1	0.00400829	0.00354516	0.00287096	0.00881825	0.0106088	0.00299978	0.00488161	0.002982	0.0042756	0.00402314	0.00762389	0.00524126	0.00427825	0.00477773	0.00465117	0.00440641	0.00289086	0.00328872	0.00339127	0.00296821	0.00490136	0.00435178	0.00462657
>CAXIWF010000049.1 Eutreptiella sp. 'Long Island Sound 2002' genome assembly, contig: scaffold_1553, whole genome shotgun sequence	CAXIWF010000049.1	0.00494272	0.00586948	0.00586948	0.00586948	0.00293474	0.00391299	0.00684773	0.000978247	0.00293474	0.00885571	0.000978247	0.000978247	0.00489123	0.00586948	0.00401596	0.00592097	0.00489123	0.00391299	0.00391299	0.00785172	0.00490153	0.00432231	0.00461192
>NZ_BAABYD010000002.1 Phocaeicola massiliensis strain i09-0019-C5 sequence2, whole genome shotgun sequence	NZ_BAABYD010000002.1	0	0	0	0	0.00112438	0	0	0	0.00803127	0	0	0	0	0	0	0.0401563	0.0141886	0	0	0.0281094	0.000915565	0.00824544	0.0045805
>NW_023502791.1 Fusarium subglutinans strain NRRL 66333 chromosome Unknown NRRL66333_c0000728, whole genome shotgun sequence	NW_023502791.1	0	0	0	0	0.0896861	0	0	0	0	0	0	0	0	0	0	0	0	0	0	0	0.00896861	0	0.00448431
>NW_022158702.1 Fusarium odoratissimum NRRL 54006 unplaced genomic scaffold supercont1.16, whole genome shotgun sequence	NW_022158702.1	0.000323007	0.000132343	4.71e-05	0.000316278	0.000654987	0.000271416	0.000255714	0.000575357	0.000264686	0.000441892	0.00281734	0.000269173	0.000983602	0.001707	0.00144007	0.000603395	0.000777236	0.000482268	0.0746393	0.000478903	0.000328278	0.00841983	0.00437406
>CAXIWF010000863.1 Eutreptiella sp. 'Long Island Sound 2002' genome assembly, contig: scaffold_2160, whole genome shotgun sequence	CAXIWF010000863.1	0.0026308	0.0399224	0	0	0.00513006	0	0.0013154	0.00266368	0.00134829	0	0.012858	0.00388043	0	0.0026308	0.0039462	0.00522872	0.0013154	0.0039462	0.0006577	0	0.00530106	0.00344635	0.00437371
>MW924815.1 |Avian hepatitis E virus, complete genome	MW924815.1	0	0.0072213	0	0	0	0.00646908	0.0141417	0.0144426	0.0072213	0	0	0	0.00661953	0	0	0.0072213	0.0072213	0.0144426	0	0	0.0049496	0.00355047	0.00425004
>NW_026971757.1 Symsagittifera roscoffensis unplaced genomic scaffold, txSymRosc1.1 SCAFFOLD_1118, whole genome shotgun sequence	NW_026971757.1	0	0.00354014	0.00354014	0.0106204	0.00354014	0.00354014	0.00354014	0.00354014	0.00708027	0	0	0.0141605	0	0	0.00354014	0	0.0106204	0.00708027	0.00708027	0.00354014	0.00389415	0.00460218	0.00424816
>CAXIWF010001263.1 Eutreptiella sp. 'Long Island Sound 2002' genome assembly, contig: scaffold_4147, whole genome shotgun sequence	CAXIWF010001263.1	0	0	0	0	0	0	0.03	0.0215	0	0	0.0315	0	0	0	0	0	0	0	0	0	0.00515	0.00315	0.00415
>NZ_CP131538.1 Bacteroides finegoldii strain CL09T03C10 chromosome, complete genome	NZ_CP131538.1	0.000382183	0.000339024	0.000408743	0.0512991	0.000979381	0.000407962	0.000713982	0.000485492	0.000650708	0.000419289	0.00131489	0.00149339	0.00114577	0.000557554	0.000656176	0.0176986	0.00068586	0.000367146	0.000776084	0.00145335	0.00560858	0.00261488	0.00411173
>CAXIWF010000973.1 Eutreptiella sp. 'Long Island Sound 2002' genome assembly, contig: scaffold_3895, whole genome shotgun sequence	CAXIWF010000973.1	0.00311859	0.00311859	0	0.00869922	0.00886336	0	0.00574477	0.00623718	0.00311859	0.00558063	0.0118999	0	0	0.00623718	0.0056627	0.00311859	0.0056627	0	0.00344686	0	0.00444809	0.00360279	0.00402544
>KU159179.1 |Avian leukosis and sarcoam virus SJ-1 strain, complete genome	KU159179.1	0	0	0	0	0.0797985	0	0	0	0	0	0	0	0	0	0	0	0	0	0	0	0.00797985	0	0.00398993
>NW_025763724.1 Fusarium redolens strain MPI-CAGE-AT-0023 chromosome Unknown BKA55scaffold_61, whole genome shotgun sequence	NW_025763724.1	0	0.00330743	0	0.00330743	0	0	0.0197619	0	0	0.00661485	0.00330743	0.00661485	0.00322474	0.00653217	0.00330743	0	0.00661485	0.00330743	0.0130643	0	0.00329916	0.00459732	0.00394824
>CAXIWF010000492.1 Eutreptiella sp. 'Long Island Sound 2002' genome assembly, contig: scaffold_3398, whole genome shotgun sequence	CAXIWF010000492.1	0	0.00230275	0.00230275	0.00230275	0.00496909	0.0046661	0.00230275	0.00709005	0.009211	0.00230275	0	0.00236335	0.00230275	0.009211	0.0046055	0.0046055	0.009211	0.00690825	0	0.00230275	0.003745	0.00415101	0.00394801
>NW_021638389.1 Babesia ovata DNA, contig: BOVATA_61_v07, strain: Miyake, whole genome shotgun sequence	NW_021638389.1	0.00694995	0.00231665	0	0.00932756	0.0046333	0.0046333	0.00694995	0	0.00231665	0.0046333	0.00231665	0.00231665	0	0	0.0140218	0.00231665	0	0.0092666	0.00694995	0	0.00417606	0.00371883	0.00394745
>NW_026971750.1 Symsagittifera roscoffensis unplaced genomic scaffold, txSymRosc1.1 SCAFFOLD_1125, whole genome shotgun sequence	NW_026971750.1	0.0102077	0.00340258	0.00340258	0	0.00340258	0.00340258	0.00680516	0	0	0	0.00680516	0.0102077	0	0	0	0.00680516	0.00340258	0	0.017192	0.00340258	0.00306232	0.00478152	0.00392192
>NW_026970998.1 Symsagittifera roscoffensis unplaced genomic scaffold, txSymRosc1.1 SCAFFOLD_890, whole genome shotgun sequence	NW_026970998.1	0.00923261	0.00455635	0.00911271	0.00689448	0	0.00695444	0.00455635	0	0.00455635	0	0	0.00683453	0.00467626	0.00227818	0.00683453	0.00227818	0.00683453	0	0	0.00227818	0.00458633	0.00320144	0.00389389
>QESU01000109.1 Fusarium oxysporum f. sp. lycopersici 4287 S_3.23, whole genome shotgun sequence	QESU01000109.1	0	0	0	0.0134559	0	0	0	0.0137841	0	0	0	0	0.0131277	0	0.0124713	0	0	0	0.0249426	0	0.00272399	0.00505415	0.00388907
>NW_022159024.1 Fusarium odoratissimum NRRL 54006 unplaced genomic scaffold supercont1.338, whole genome shotgun sequence	NW_022159024.1	0	0	0	0	0	0	0	0	0	0.0259209	0	0	0	0	0.0259209	0.0259209	0	0	0	0	0.00259209	0.00518418	0.00388813
>CAXIWF010000819.1 Eutreptiella sp. 'Long Island Sound 2002' genome assembly, contig: scaffold_4045, whole genome shotgun sequence	CAXIWF010000819.1	0.003838	0	0.003838	0.00767599	0.003838	0	0	0.003838	0.00787799	0	0.00807999	0	0.003838	0.011514	0	0.003838	0	0.00767599	0.00787799	0.003838	0.0030906	0.00466619	0.0038784
>BPQB01000065.1 Phanerochaete sordida YK-624 DNA, Contig_065, whole genome shotgun sequence	BPQB01000065.1	0.00185018	0.00322517	0.00385706	0.000990805	0.00913461	0.0030533	0.000930143	0.00179457	0.00421598	0.00387728	0.0114499	0.0109393	0.00164797	0.000192095	0.00440807	0.00477204	0.002568	0.00320495	0.00199172	0.00332627	0.00329291	0.00445003	0.00387147
>MN379626.1 |Chicken smacovirus mg7_57, complete genome	MN379626.1	0.0155461	0.0155461	0.0155461	0.0151574	0	0	0.0155461	0	0	0	0	0	0	0	0	0	0	0	0	0	0.00773416	0	0.00386708
>QESU01000370.1 Fusarium oxysporum f. sp. lycopersici 4287 U_41, whole genome shotgun sequence	QESU01000370.1	0.00919504	0.00631185	0.00623393	0	0.00311696	0	0.00607808	0.00935089	0.00296112	0	0	0.00919504	0.00296112	0	0.00296112	0.00296112	0.00592223	0.00296112	0.00311696	0.00296112	0.00432479	0.00330398	0.00381438
>JX465622.1 |Influenza A virus (A/chicken/Iran/EBGV-88/2010(H9N2)) segment 2 polymerase PB1 (PB1) and PB1-F2 protein (PB1-F2) genes, complete cds	JX465622.1	0	0	0	0	0	0	0	0	0	0	0.0760359	0	0	0	0	0	0	0	0	0	0	0.00760359	0.00380179
>NZ_CP048434.1 Collinsella aerofaciens ATCC 25986 strain JCM 10188 plasmid putative_pCaero1, complete sequence	NZ_CP048434.1	0	0	0	0	0	0	0	0	0	0	0	0	0.0018226	0	0	0	0	0.0148412	0.0130186	0.0463461	0	0.00760285	0.00380142
>CAXIWF010001544.1 Eutreptiella sp. 'Long Island Sound 2002' genome assembly, contig: scaffold_2394, whole genome shotgun sequence	CAXIWF010001544.1	0.00569079	0	0.00429563	0.00462606	0.00624151	0.00143188	0.00139516	0.00139516	0.00279032	0.00168888	0.00763667	0.00176231	0.00337776	0.00517678	0.00176231	0.0114183	0.0032309	0.00833425	0	0.0034879	0.00295554	0.00461872	0.00378713
>NZ_JBCNMO010000006.1 MAG: Pedobacter sp. isolate SMAGNO77 Contig6, whole genome shotgun sequence	NZ_JBCNMO010000006.1	0.00350827	0.00224623	0.00115157	0.00123526	0.00437529	0.00201525	0.0102101	0.00531931	0.0114019	0.0044322	0.0140498	0.00221945	0.00179096	0.00180435	0.00230649	0.000605913	0.00244374	0.00264124	0.000267807	0.00142272	0.00458954	0.00295525	0.00377239
>NW_026971054.1 Symsagittifera roscoffensis unplaced genomic scaffold, txSymRosc1.1 SCAFFOLD_822, whole genome shotgun sequence	NW_026971054.1	0.00859291	0.00644468	0.00859291	0	0.00214823	0	0	0.00644468	0.00429646	0.00214823	0	0.00644468	0.00226129	0.00214823	0.00644468	0.00644468	0.00644468	0	0.00214823	0.00429646	0.00386681	0.00366329	0.00376505
>NW_023502955.1 Fusarium subglutinans strain NRRL 66333 chromosome Unknown NRRL66333_c0000892, whole genome shotgun sequence	NW_023502955.1	0	0	0	0	0	0	0	0	0.0366089	0.0385356	0	0	0	0	0	0	0	0	0	0	0.00751445	0	0.00375722
>NZ_CP102262.1 Bacteroides stercoris ATCC 43183 chromosome, complete genome	NZ_CP102262.1	0.000372511	0.000496516	0.000609042	0.00412008	0.012367	0.00103145	0.000673664	0.000639233	0.00166545	0.00104019	0.00407442	0.00429224	0.00416774	0.00285235	0.00149154	0.0260376	0.00155766	0.00105616	0.00283139	0.00376628	0.00230151	0.00521274	0.00375713
>CAXIWF010000304.1 Eutreptiella sp. 'Long Island Sound 2002' genome assembly, contig: scaffold_3716, whole genome shotgun sequence	CAXIWF010000304.1	0.00291758	0.00291758	0	0.00875273	0.0055434	0.00583516	0.00583516	0.0083151	0	0.00583516	0.0115244	0.00306346	0	0.00291758	0	0	0.00291758	0	0	0.00875273	0.00459519	0.00291758	0.00375638
>CAXIWF010001368.1 Eutreptiella sp. 'Long Island Sound 2002' genome assembly, contig: scaffold_3317, whole genome shotgun sequence	CAXIWF010001368.1	0.00971435	0.00942523	0	0	0.00185035	0.00242859	0.00485718	0	0.0113912	0.00959871	0.00231294	0.00242859	0.00474153	0	0	0.00474153	0.006881	0	0.00410547	0	0.00492656	0.00252111	0.00372383
>CAXIWF010001122.1 Eutreptiella sp. 'Long Island Sound 2002' genome assembly, contig: scaffold_3753, whole genome shotgun sequence	CAXIWF010001122.1	0.00594177	0	0	0.00282234	0.00876411	0.00282234	0	0.0058675	0	0.00594177	0.00995247	0.0141117	0.00297088	0.00311943	0	0.00297088	0.00304516	0	0.00594177	0	0.00321598	0.00421123	0.00371361
>QESU01000342.1 Fusarium oxysporum f. sp. lycopersici 4287 U_13, whole genome shotgun sequence	QESU01000342.1	0	0	0	0	0	0	0	0	0	0.000533019	0.0187398	0	0	0	0	0	0	0	0.054901	0	5.33019e-05	0.00736408	0.00370869
>CAXIWF010000073.1 Eutreptiella sp. 'Long Island Sound 2002' genome assembly, contig: scaffold_4155, whole genome shotgun sequence	CAXIWF010000073.1	0	0	0	0	0.039	0.035	0	0	0	0	0	0	0	0	0	0	0	0	0	0	0.0074	0	0.0037
>QESU01000077.1 Fusarium oxysporum f. sp. lycopersici 4287 S_1n15.22, whole genome shotgun sequence	QESU01000077.1	0	0	0	0	0	0	0	0	0	0	0	0	0.0179415	0	0	0	0	0	0.0557129	0	0	0.00736544	0.00368272
>NW_022158957.1 Fusarium odoratissimum NRRL 54006 unplaced genomic scaffold supercont1.271, whole genome shotgun sequence	NW_022158957.1	0	0	0	0	0	0	0	0	0	0	0	0	0	0	0	0	0	0	0.0733855	0	0	0.00733855	0.00366928
>CAXIWF010001283.1 Eutreptiella sp. 'Long Island Sound 2002' genome assembly, contig: scaffold_3151, whole genome shotgun sequence	CAXIWF010001283.1	0	0	0	0	0	0	0	0	0	0	0.018141	0	0.00631455	0.0220474	0	0.0192647	0	0	0	0.00743833	0	0.0073206	0.0036603
>KU159182.1 |Avian leukosis and sarcoam virus SJ-4 strain, complete genome	KU159182.1	0	0	0	0	0.0620216	0	0	0.0109528	0	0	0	0	0	0	0	0	0	0	0	0	0.00729744	0	0.00364872
>BPQB01000175.1 Phanerochaete sordida YK-624 DNA, Contig_175, whole genome shotgun sequence	BPQB01000175.1	0.00344406	0	0.00172203	0.00516608	0.00172203	0.00516608	0.00879141	0.00172203	0.00516608	0.00516608	0.00697875	0.00516608	0	0.0052114	0.00172203	0.00172203	0.00688811	0.00176735	0.00172203	0.00344406	0.00380659	0.00346218	0.00363439
>NW_023502392.1 Fusarium subglutinans strain NRRL 66333 chromosome Unknown NRRL66333_c0000329, whole genome shotgun sequence	NW_023502392.1	0	0	0	0	0	0	0.0242192	0	0	0	0	0	0	0	0	0	0	0.0242192	0	0.0242192	0.00242193	0.00484385	0.00363289
>CAXIWF010002280.1 Eutreptiella sp. 'Long Island Sound 2002' genome assembly, contig: scaffold_450, whole genome shotgun sequence	CAXIWF010002280.1	0.00541668	0.00249167	0.00215764	0.00357501	0.00288889	0.00539862	0.00249167	0.00250973	0.0039632	0.00486598	0.00352084	0.00323195	0.00361112	0.00638265	0.00323195	0.00285278	0.00395417	0.00361112	0.00361112	0.00249167	0.00357591	0.00364994	0.00361292
>NW_026971225.1 Symsagittifera roscoffensis unplaced genomic scaffold, txSymRosc1.1 SCAFFOLD_981, whole genome shotgun sequence	NW_026971225.1	0.00550816	0.00275408	0.00282125	0	0.0345939	0	0	0.00564251	0	0.00846376	0	0.00282125	0	0.00282125	0	0.00282125	0	0	0.00268691	0	0.00597837	0.00111507	0.00354672
>NW_026971142.1 Symsagittifera roscoffensis unplaced genomic scaffold, txSymRosc1.1 SCAFFOLD_1108, whole genome shotgun sequence	NW_026971142.1	0	0	0	0	0.0708735	0	0	0	0	0	0	0	0	0	0	0	0	0	0	0	0.00708735	0	0.00354368
>CAXIWF010001796.1 Eutreptiella sp. 'Long Island Sound 2002' genome assembly, contig: scaffold_3047, whole genome shotgun sequence	CAXIWF010001796.1	0	0.00194902	0	0	0.0620095	0	0	0	0	0	0	0	0.00194902	0.00389804	0	0	0	0	0	0	0.00639586	0.000584705	0.00349028
>CAXIWF010002145.1 Eutreptiella sp. 'Long Island Sound 2002' genome assembly, contig: scaffold_3731, whole genome shotgun sequence	CAXIWF010002145.1	0.00865992	0	0.00278879	0	0.0396301	0	0	0	0.00308234	0.00293556	0.00667841	0	0	0.00278879	0	0	0	0	0	0.00278879	0.00570967	0.0012256	0.00346764
>BPQB01000287.1 Phanerochaete sordida YK-624 DNA, Contig_287, whole genome shotgun sequence	BPQB01000287.1	0	0	0	0	0	0	0	0.0112994	0	0	0	0	0	0.0118941	0	0	0.0225989	0.0118941	0	0.0112994	0.00112994	0.00576866	0.0034493
>OX620685.1 Muribaculaceae bacterium isolate Muribaculaceae sp. Strain X genome assembly, chromosome: 000000F	OX620685.1	0.000335418	0.00211231	0.000784658	0.0102484	0.00144587	0.00113382	0.00108846	0.000762389	0.000817925	0.000611726	0.00148931	0.00135487	0.0010079	0.00083937	0.00087951	0.0364885	0.00398818	0.000978211	0.000924049	0.00168204	0.0019341	0.0049632	0.00344865
>NW_023502157.1 Fusarium subglutinans strain NRRL 66333 chromosome Unknown NRRL66333_c0000094, whole genome shotgun sequence	NW_023502157.1	0	0	0.0026303	0	0	0	0.00526061	0	0	0	0.0211116	0.0106597	0.00526061	0.0026303	0	0.00789091	0	0	0.0026303	0.0107981	0.000789091	0.00609815	0.00344362
>NW_022158864.1 Fusarium odoratissimum NRRL 54006 unplaced genomic scaffold supercont1.176, whole genome shotgun sequence	NW_022158864.1	0	0	0	0	0	0	0	0	0	0	0	0	0	0	0	0	0	0	0.0685558	0	0	0.00685558	0.00342779
>MZ736614.1 |Avihepevirus magniiecur strain YT-aHEV, complete genome	MZ736614.1	0	0.0143648	0	0	0.0143648	0.0035912	0	0	0	0	0.0215472	0	0.0071824	0	0	0	0	0.0071824	0	0	0.00323208	0.0035912	0.00341164
>NZ_CP040121.1 Duncaniella sp. B8 chromosome, complete genome	NZ_CP040121.1	0.000505177	0.00117048	0.000551559	0.00525916	0.00113296	0.00090282	0.000795285	0.000615962	0.00130933	0.000573716	0.00185852	0.00124551	0.00117816	0.00100592	0.00138702	0.0414443	0.00150874	0.000874164	0.00194626	0.00177196	0.00128164	0.00542206	0.00335185
>NW_023502492.1 Fusarium subglutinans strain NRRL 66333 chromosome Unknown NRRL66333_c0000429, whole genome shotgun sequence	NW_023502492.1	0	0	0	0	0.0125794	0.0487774	0	0	0	0	0	0.00256723	0	0	0	0	0	0	0	0.00256723	0.00613568	0.000513446	0.00332456
>CAXIWF010001722.1 Eutreptiella sp. 'Long Island Sound 2002' genome assembly, contig: scaffold_1437, whole genome shotgun sequence	CAXIWF010001722.1	0.00279775	0	0.00373034	0.00186517	0.00289592	0.00279775	0.002945	0.00279775	0.00589	0.00373034	0.00201242	0.00466292	0	0.00505559	0.00373034	0.000932584	0.00373034	0.00839326	0.00466292	0.00373034	0.002945	0.00369107	0.00331804
>NW_026970798.1 Symsagittifera roscoffensis unplaced genomic scaffold, txSymRosc1.1 SCAFFOLD_454, whole genome shotgun sequence	NW_026970798.1	0.00454546	0.00181818	0.00454546	0.00181818	0.0045	0.00454546	0.01	0.00181818	0	0.00181818	0.000909091	0.00545454	0	0.00272727	0.00545454	0.000909091	0.00727273	0.00272727	0.00272727	0.00272727	0.00354091	0.00309091	0.00331591
>NW_023502179.1 Fusarium subglutinans strain NRRL 66333 chromosome Unknown NRRL66333_c0000116, whole genome shotgun sequence	NW_023502179.1	0.00181717	0.000530009	0.00129978	0.00264373	0.00153955	0.00159003	0.0020948	0.00184241	0.00204432	0.00342613	0.00335672	0.00259957	0.00434102	0.00599415	0.00680178	0.00447352	0.00600676	0.00948337	0.00259957	0.00182979	0.00188279	0.00474863	0.00331571
>QESU01000115.1 Fusarium oxysporum f. sp. lycopersici 4287 S_3n6.3, whole genome shotgun sequence	QESU01000115.1	0	0.000520384	0	0	0.000461249	0	0	0	0	0	0	0	0.00756922	0.000449422	0	0.0035599	0	0	0.0529609	0.000579518	9.81633e-05	0.00651189	0.00330503
>BPQB01000260.1 Phanerochaete sordida YK-624 DNA, Contig_260, whole genome shotgun sequence	BPQB01000260.1	0	0	0	0.0164868	0	0	0	0.00824338	0	0	0	0.0247301	0	0	0.0164868	0	0	0	0	0	0.00247301	0.00412169	0.00329735
>NW_025763725.1 Fusarium redolens strain MPI-CAGE-AT-0023 chromosome Unknown BKA55scaffold_62, whole genome shotgun sequence	NW_025763725.1	0	0	0.01095	0.00729997	0	0.00364999	0	0	0	0	0.0145999	0	0	0.00364999	0.00364999	0	0.00364999	0	0.00364999	0.0145999	0.00218999	0.00437998	0.00328499
>CAXIWF010001773.1 Eutreptiella sp. 'Long Island Sound 2002' genome assembly, contig: scaffold_3053, whole genome shotgun sequence	CAXIWF010001773.1	0	0	0	0	0	0.00498689	0	0.0041129	0.00858568	0.0036502	0	0.00899697	0.00354738	0.016503	0	0.00205645	0.00200504	0.00416431	0.00339314	0.0036502	0.00213357	0.00443165	0.00328261
>QESU01000302.1 Fusarium oxysporum f. sp. lycopersici 4287 S_15.3, whole genome shotgun sequence	QESU01000302.1	0.00149477	0	0	0	0	0.000585579	0	0	0	0.00124821	0.00523939	0.000616399	0	0	0	0.00523939	0	0	0.050329	0	0.000332856	0.00614242	0.00323764
>QESU01000117.1 Fusarium oxysporum f. sp. lycopersici 4287 S_3n6.5, whole genome shotgun sequence	QESU01000117.1	0	0	0	0	0.000547248	0	0.000547248	0	0	0	0	0.00103977	0.000519886	0	0	0.00409068	0	0	0.0565444	0.00112186	0.00010945	0.00633166	0.00322055
>BPQB01000105.1 Phanerochaete sordida YK-624 DNA, Contig_105, whole genome shotgun sequence	BPQB01000105.1	0.00190276	0.00232337	0.00140203	0.00232337	0.00494717	0.00115167	0.00547794	0.00147214	0.00266386	0.00538781	0.00494717	0.00228331	0.00266386	0.00424616	0.00880276	0.00380552	0.00153222	0.00228331	0.00228331	0.00190276	0.00290521	0.00347504	0.00319013
>CAXIWF010000855.1 Eutreptiella sp. 'Long Island Sound 2002' genome assembly, contig: scaffold_1813, whole genome shotgun sequence	CAXIWF010000855.1	0.00458676	0.00109621	0.00109621	0.00239435	0.0034617	0.00112505	0.00461561	0.0012116	0.0011539	0.004731	0.00559642	0.00340401	0.00109621	0.00450022	0.00334631	0.00715419	0.00363479	0.00109621	0.00559642	0.00233665	0.00254724	0.00377614	0.00316169
>BPQB01000292.1 Phanerochaete sordida YK-624 DNA, Contig_292, whole genome shotgun sequence	BPQB01000292.1	0	0.0275172	0	0	0	0.0118824	0	0	0	0	0	0	0	0	0.0237649	0	0	0	0	0	0.00393996	0.00237648	0.00315822
>KT880666.1 |Gallivirus Pf-CHK1/GV, complete genome	KT880666.1	0.00446743	0.00893487	0	0.00446743	0	0	0	0	0	0.00446743	0.004585	0.00446743	0.00917	0	0	0.00893487	0.00446743	0.004585	0.00446743	0	0.00223372	0.00406772	0.00315072
>NW_023502363.1 Fusarium subglutinans strain NRRL 66333 chromosome Unknown NRRL66333_c0000300, whole genome shotgun sequence	NW_023502363.1	0.00438011	0.00350408	0.00262806	0.00356979	0.000876021	0.00262806	0.00617595	0.00613215	0.0042925	0.00258426	0.00692057	0.00262806	0.00175204	0.00350408	0.00262806	0	0.000963623	0.00258426	0.00438011	0.000876021	0.0036771	0.00262368	0.00315039
>CAXIWF010001504.1 Eutreptiella sp. 'Long Island Sound 2002' genome assembly, contig: scaffold_2073, whole genome shotgun sequence	CAXIWF010001504.1	0	0.00360862	0.00360862	0.00240575	0.00360862	0.00360862	0.00120287	0.00240575	0.0024374	0.00360862	0.0048115	0.00240575	0.00120287	0	0.00728056	0.0048115	0.00240575	0.00240575	0.00601437	0.0048115	0.00264949	0.00361495	0.00313222
>CAXIWF010001154.1 Eutreptiella sp. 'Long Island Sound 2002' genome assembly, contig: scaffold_845, whole genome shotgun sequence	CAXIWF010001154.1	0.00134426	0.00242623	0.0105574	0.00268853	0.00280328	0.00631148	0.00413115	0.00172131	0.00196721	0.00478689	0.00539344	0.00567213	0.00204918	0.00101639	0.00242623	0.00108197	0	0	0.00134426	0.00480328	0.00387377	0.00237869	0.00312623
>CAXIWF010000487.1 Eutreptiella sp. 'Long Island Sound 2002' genome assembly, contig: scaffold_1153, whole genome shotgun sequence	CAXIWF010000487.1	0.000920926	0.00148604	0	0.00144418	0	0.00692788	0.0110093	0.0017372	0.00489765	0.00493951	0.00487672	0.000899996	0.00634183	0	0.00696974	0.00475114	0	0.000879066	0.00422789	0	0.00333626	0.00289464	0.00311545
>NW_023502254.1 Fusarium subglutinans strain NRRL 66333 chromosome Unknown NRRL66333_c0000191, whole genome shotgun sequence	NW_023502254.1	0.00180415	0.00091269	0.00252581	0.00241969	0.0033536	0.00161313	0.00558226	0.00375689	0.00182538	0.00405404	0.00273807	0.00344912	0.00468019	0.00186783	0.00284419	0.00195273	0.00711049	0.00403281	0.00339605	0.00235601	0.00278476	0.00344275	0.00311376
>MN379598.1 |Chicken cyclovirus mg4_1122 isolate mg5_2967, complete genome	MN379598.1	0	0	0	0	0.0411478	0	0	0	0	0	0	0	0	0	0	0	0	0.0211153	0	0	0.00411478	0.00211153	0.00311316
>MT671980.1 |Chicken anemia virus isolate CAV, complete genome	MT671980.1	0	0	0	0	0	0	0	0	0	0	0.062228	0	0	0	0	0	0	0	0	0	0	0.0062228	0.0031114
>KU159181.1 |Avian leukosis and sarcoam virus S-J3 strain, complete genome	KU159181.1	0	0	0	0	0.0616896	0	0	0	0	0	0	0	0	0	0	0	0	0	0	0	0.00616896	0	0.00308448
>NW_017306223.1 Alternaria alternata strain SRC1lrK2f unplaced genomic scaffold CC77scaffold_34, whole genome shotgun sequence	NW_017306223.1	0.00271584	0.00203154	0.00284415	0.0018961	0.00344648	0.00245566	0.00381358	0.00353558	0.00270871	0.00366389	0.00587363	0.00409515	0.00341084	0.00279425	0.0029582	0.00176066	0.00235943	0.00339302	0.00359617	0.00216697	0.00291115	0.00324083	0.00307599
>CAXIWF010001176.1 Eutreptiella sp. 'Long Island Sound 2002' genome assembly, contig: scaffold_1931, whole genome shotgun sequence	CAXIWF010001176.1	0.00160048	0.00519402	0	0	0.00422769	0.00455987	0.00531481	0.00582817	0.00561679	0.00344255	0.00600936	0	0	0.0040767	0.00202325	0.00498264	0	0.00117771	0.00187226	0.00486185	0.00357844	0.00250038	0.00303941
>CAXIWF010000335.1 Eutreptiella sp. 'Long Island Sound 2002' genome assembly, contig: scaffold_1968, whole genome shotgun sequence	CAXIWF010000335.1	0	0.00134405	0.00134405	0	0.00537618	0.00403214	0	0.00134405	0.00659804	0.00500962	0.00525399	0.00397104	0.00403214	0.00128295	0.00397104	0.00940832	0	0.00268809	0.00268809	0.00134405	0.00250481	0.00346397	0.00298439
>NW_022158696.1 Fusarium odoratissimum NRRL 54006 unplaced genomic scaffold supercont1.10, whole genome shotgun sequence	NW_022158696.1	0.000137862	5.18e-05	0.000103565	8.07e-05	0.000444521	2.69e-05	0.000128447	0.000155347	0.000168797	0.000137862	0.00282315	0.000747818	0.000905182	0.00092872	0.000444521	0.00168662	0.000135845	0.000619371	0.04959	0.000369201	0.000143578	0.00582504	0.00298431
>NZ_CP046176.1 Phocaeicola dorei strain DSM 17855 chromosome, complete genome	NZ_CP046176.1	0.000302018	0.000549997	0.000803308	0.000783399	0.00126425	0.000808285	0.000779488	0.000712472	0.00104169	0.00080793	0.00224407	0.00204729	0.0024357	0.0013933	0.000969338	0.0382774	0.000743758	0.000384322	0.000971294	0.0018937	0.000785283	0.00513602	0.00296065
>BPQB01000058.1 Phanerochaete sordida YK-624 DNA, Contig_058, whole genome shotgun sequence	BPQB01000058.1	0.00240741	0.00133423	0.00385283	0.0017693	0.00670015	0.0031277	0.00230106	0.00299235	0.00214153	0.00554479	0.00215604	0.00542877	0.00256694	0.00169196	0.00153726	0.00280865	0.00335491	0.00345159	0.0017258	0.00219471	0.00321714	0.00269166	0.0029544
>BPQB01000072.1 Phanerochaete sordida YK-624 DNA, Contig_072, whole genome shotgun sequence	BPQB01000072.1	0.00356817	0.00444632	0.00177853	0.00266779	0.0033403	0.00352927	0.00265668	0.00266779	0.00332363	0.00266779	0.00265112	0.00220649	0.003168	0.00291234	0.00200084	0.00311242	0.00354594	0.00222872	0.00222316	0.00422956	0.00306463	0.00282786	0.00294624
>CAXIWF010000782.1 Eutreptiella sp. 'Long Island Sound 2002' genome assembly, contig: scaffold_810, whole genome shotgun sequence	CAXIWF010000782.1	0.00544829	0.00425349	0.00245332	0.00242146	0.0018161	0.00426942	0.00669088	0.00302683	0.00484292	0.0018161	0.00608552	0.00122666	0.00121073	0.00242146	0.00121073	0	0.00242146	0.00121073	0.00485885	0.00121073	0.00370388	0.00218569	0.00294478
>CAXIWF010001541.1 Eutreptiella sp. 'Long Island Sound 2002' genome assembly, contig: scaffold_1511, whole genome shotgun sequence	CAXIWF010001541.1	0.00495212	0.00404255	0.00101064	0.00202127	0.00192021	0.00202127	0.00601329	0.000960105	0.00598802	0	0.00500265	0.00500265	0.000960105	0.00303191	0.00202127	0.00101064	0.00197074	0.00500265	0.00303191	0.00293085	0.00289295	0.00299654	0.00294474
>BPQB01000237.1 Phanerochaete sordida YK-624 DNA, Contig_237, whole genome shotgun sequence	BPQB01000237.1	0	0	0	0	0.0117284	0.0175926	0	0.0058642	0	0	0	0.0058642	0	0.0175926	0	0	0	0	0	0	0.00351852	0.00234568	0.0029321
>OP132231.1 |Avian orthoreovirus isolate Reo/AH2020-0543/China/2020 segment M2, complete sequence	OP132231.1	0	0	0	0	0	0	0	0	0	0	0.0583874	0	0	0	0	0	0	0	0	0	0	0.00583874	0.00291937
>NW_021638361.1 Babesia ovata DNA, contig: BOVATA_34_v07, strain: Miyake, whole genome shotgun sequence	NW_021638361.1	0.00160453	0	0	0.00320905	0.00802263	0.00166786	0.00405354	0.00160453	0.00810708	0.00643922	0.00320905	0.00240679	0.00160453	0	0.00160453	0.00481358	0.0024279	0.00320905	0.00403243	0	0.00347084	0.00233079	0.00290082
>CAXIWF010001106.1 Eutreptiella sp. 'Long Island Sound 2002' genome assembly, contig: scaffold_2143, whole genome shotgun sequence	CAXIWF010001106.1	0	0.00372817	0.00248545	0.00497089	0.00745634	0.00248545	0.00510171	0.00124272	0.00261626	0.00650795	0	0.00379358	0.00421872	0	0.00268167	0.00274707	0.00137354	0.00124272	0	0.005069	0.00365949	0.00211263	0.00288606
>CAXIWF010000434.1 Eutreptiella sp. 'Long Island Sound 2002' genome assembly, contig: scaffold_1582, whole genome shotgun sequence	CAXIWF010000434.1	0.00563895	0.00368098	0.00229735	0.00945046	0.00177523	0	0.00122699	0.00313275	0.00308054	0.0020885	0	0.00446417	0	0.00430753	0.00704869	0.00404647	0.0012531	0.00140974	0.00255841	0	0.00323718	0.00250881	0.00287299
>NW_021638357.1 Babesia ovata DNA, contig: BOVATA_30_v07, strain: Miyake, whole genome shotgun sequence	NW_021638357.1	0.00299506	0.000739041	0.0036952	0.000739041	0	0.00602902	0.0036952	0.0036952	0.00517329	0.00221712	0.00221712	0.00147808	0.00147808	0.00221712	0.00521218	0.000739041	0.00295616	0.00591233	0.00295616	0.00295616	0.00289782	0.00281225	0.00285503
>CAXIWF010002203.1 Eutreptiella sp. 'Long Island Sound 2002' genome assembly, contig: scaffold_3149, whole genome shotgun sequence	CAXIWF010002203.1	0.00213858	0	0	0	0	0	0.0040633	0	0	0	0.0507913	0	0	0	0	0	0	0	0	0	0.000620188	0.00507913	0.00284966
>NW_023502480.1 Fusarium subglutinans strain NRRL 66333 chromosome Unknown NRRL66333_c0000417, whole genome shotgun sequence	NW_023502480.1	0	0	0	0	0	0	0	0.00233032	0	0	0.00873871	0.00174774	0	0	0	0	0	0	0.043111	0	0.000233032	0.00535974	0.00279639
>NW_023502095.1 Fusarium subglutinans strain NRRL 66333 chromosome Unknown NRRL66333_c0000032, whole genome shotgun sequence	NW_023502095.1	0.00130986	0.00163732	0.00261972	0.00130986	0.0033005	0.00196479	0.00229225	0.000327465	0.00426566	0.00494644	0.0039382	0.00263695	0.00164594	0.00327465	0.00361073	0.00261972	0.00458451	0.00229225	0.00392958	0.00261972	0.00239739	0.00311523	0.00275631
>OZ038385.1 Eutreptiella sp. 'Long Island Sound 2002' genome assembly, chromosome: 8	OZ038385.1	0.00196138	0.00126665	0.00288423	0.00287065	0.00331199	0.00274633	0.00337664	0.00345484	0.00372506	0.00329562	0.00319194	0.00174627	0.00195918	0.00228514	0.00299228	0.00261808	0.00244175	0.00265444	0.00306293	0.00320462	0.00288934	0.00261566	0.0027525
>NW_017306207.1 Alternaria alternata strain SRC1lrK2f unplaced genomic scaffold CC77scaffold_18, whole genome shotgun sequence	NW_017306207.1	0.0017037	0.0025312	0.00193248	0.00238761	0.00588505	0.00276486	0.00216856	0.00231094	0.00248374	0.00240951	0.00359602	0.00315914	0.00210041	0.00185338	0.0042495	0.00232798	0.00420934	0.00241925	0.00194586	0.00254216	0.00265776	0.0028403	0.00274903
>QESU01000243.1 Fusarium oxysporum f. sp. lycopersici 4287 S_14.7, whole genome shotgun sequence	QESU01000243.1	0	0	0	0	0	0	0.00298939	0	0.000931122	0	0	0.00186224	0.000980128	0	0	0	0	0.00735096	0.0404303	0	0.000392051	0.00506236	0.00272721
>CAXIWF010001000.1 Eutreptiella sp. 'Long Island Sound 2002' genome assembly, contig: scaffold_1804, whole genome shotgun sequence	CAXIWF010001000.1	0.00474998	0.00218787	0.00103636	0.00103636	0.00354089	0.00189999	0.00374241	0.00215908	0	0.00089242	0.00135302	0.00549846	0.00757118	0.00342574	0.00227423	0.00115151	0.00339695	0.00198635	0.0056424	0.000921208	0.00212454	0.00332211	0.00272332
>CAXIWF010000710.1 Eutreptiella sp. 'Long Island Sound 2002' genome assembly, contig: scaffold_1308, whole genome shotgun sequence	CAXIWF010000710.1	0.00708307	0.00197774	0.00105786	0.00193174	0.000919879	0	0.00873885	0.000988869	0.000919879	0.000965873	0.00731303	0.00296661	0	0	0.00287462	0.0038175	0.00101187	0	0.00492135	0.00689909	0.00245838	0.00298041	0.00271939
>QESU01000056.1 Fusarium oxysporum f. sp. lycopersici 4287 S_1n15.1, whole genome shotgun sequence	QESU01000056.1	0.000341752	0	0	0	0.000350514	0	0	0.000332989	0	0	0	0	0.00262886	0	0.000332989	0.000332989	0	0	0.0496504	0	0.000102525	0.00529452	0.00269852
>NW_023502660.1 Fusarium subglutinans strain NRRL 66333 chromosome Unknown NRRL66333_c0000597, whole genome shotgun sequence	NW_023502660.1	0	0	0.0126904	0	0	0	0	0	0	0	0	0.0132544	0	0	0	0.0279188	0	0	0	0	0.00126904	0.00411731	0.00269317
>CAXIWF010001228.1 Eutreptiella sp. 'Long Island Sound 2002' genome assembly, contig: scaffold_4006, whole genome shotgun sequence	CAXIWF010001228.1	0.00357076	0	0.00357076	0.00357076	0.00714152	0	0.00357076	0	0	0.00357076	0.00375869	0	0	0.00357076	0.00357076	0.00357076	0.00357076	0.00714152	0	0.00357076	0.00249953	0.0028754	0.00268746
>NW_026971043.1 Symsagittifera roscoffensis unplaced genomic scaffold, txSymRosc1.1 SCAFFOLD_859, whole genome shotgun sequence	NW_026971043.1	0.0514766	0	0	0	0.00223556	0	0	0	0	0	0	0	0	0	0	0	0	0	0	0	0.00537122	0	0.00268561
>CAXIWF010002045.1 Eutreptiella sp. 'Long Island Sound 2002' genome assembly, contig: scaffold_1358, whole genome shotgun sequence	CAXIWF010002045.1	0	0.00279303	0	0.0028167	0.0131604	0.0017989	0.00279303	0	0.00099413	0	0.0247822	0	0	0	0.0020356	0	0	0	0.00099413	0.000899451	0.00243562	0.00287114	0.00265338
>CAXIWF010000896.1 Eutreptiella sp. 'Long Island Sound 2002' genome assembly, contig: scaffold_3304, whole genome shotgun sequence	CAXIWF010000896.1	0	0.00470912	0.00183771	0	0.00218228	0.00183771	0.00367542	0.00218228	0	0.00694883	0.00545569	0.00643198	0.00218228	0	0.00442198	0.00499627	0.00442198	0	0.00178028	0	0.00233733	0.00296905	0.00265319
>NW_026971103.1 Symsagittifera roscoffensis unplaced genomic scaffold, txSymRosc1.1 SCAFFOLD_965, whole genome shotgun sequence	NW_026971103.1	0	0	0	0	0	0	0	0	0	0	0	0.00278072	0.00834216	0	0	0.00556144	0.0222458	0.0111229	0	0.00278072	0	0.00528337	0.00264168
>CAXIWF010000765.1 Eutreptiella sp. 'Long Island Sound 2002' genome assembly, contig: scaffold_2097, whole genome shotgun sequence	CAXIWF010000765.1	0.00127689	0.00363915	0.0024261	0.0048522	0	0.00619294	0.00363915	0.00121305	0.00606525	0.0024261	0.00248994	0.00609717	0	0.00121305	0.00127689	0.00255379	0.00121305	0.0024261	0.00370299	0	0.00317308	0.0020973	0.00263519
>CAXIWF010001884.1 Eutreptiella sp. 'Long Island Sound 2002' genome assembly, contig: scaffold_1061, whole genome shotgun sequence	CAXIWF010001884.1	0.00324565	0.00288724	0	0	0.00396249	0.000935863	0.00258856	0.00326557	0.00139384	0.00322574	0.00308636	0.00748691	0.00187173	0.0023297	0.00368372	0.00181199	0.00561518	0.00266821	0	0.00258856	0.0021505	0.00311423	0.00263236
>NW_022158694.1 Fusarium odoratissimum NRRL 54006 unplaced genomic scaffold supercont1.8, whole genome shotgun sequence	NW_022158694.1	0.000280834	5.38e-05	0.000126143	8.1e-05	0.000480671	0.000496605	0.000131454	0	0.000142741	0.000154027	0.0018875	0.000559676	0.00075553	0.000409633	0.000525817	0.000646648	5.05e-05	7.83e-05	0.0450828	0.000576274	0.000194725	0.00505727	0.002626
>FJ169862.1 |Rotavirus A strain 02V0002G3 segment 10, complete sequence	FJ169862.1	0	0	0	0	0	0	0	0	0.0524862	0	0	0	0	0	0	0	0	0	0	0	0.00524862	0	0.00262431
>BPQB01000326.1 Phanerochaete sordida YK-624 DNA, Contig_326, whole genome shotgun sequence	BPQB01000326.1	0	0	0	0.0171558	0	0	0	0	0	0	0	0	0	0.0180587	0	0.0171558	0	0	0	0	0.00171558	0.00352144	0.00261851
>CAXIWF010001321.1 Eutreptiella sp. 'Long Island Sound 2002' genome assembly, contig: scaffold_1937, whole genome shotgun sequence	CAXIWF010001321.1	0	0.00178361	0.00123946	0.00284168	0.00441368	0.00136038	0.00598567	0.00284168	0.00136038	0.00897851	0	0	0	0.00598567	0.00133015	0	0.00504852	0.00613682	0.00299284	0	0.0030805	0.0021494	0.00261495
>BPQB01000219.1 Phanerochaete sordida YK-624 DNA, Contig_219, whole genome shotgun sequence	BPQB01000219.1	0.00370913	0.00390434	0	0	0.0111274	0	0	0.0111274	0.00370913	0.00370913	0	0	0	0	0.00370913	0	0.00370913	0.00370913	0	0.00370913	0.00372865	0.00148365	0.00260615
>NW_026971022.1 Symsagittifera roscoffensis unplaced genomic scaffold, txSymRosc1.1 SCAFFOLD_839, whole genome shotgun sequence	NW_026971022.1	0	0.0043746	0	0	0.00725263	0.0021873	0.00448972	0.00880677	0.00230242	0.0021873	0.00656191	0	0.00448972	0.00253267	0.00230242	0.00230242	0.0021873	0	0	0	0.00316008	0.00203764	0.00259886
>NW_026970681.1 Symsagittifera roscoffensis unplaced genomic scaffold, txSymRosc1.1 SCAFFOLD_766, whole genome shotgun sequence	NW_026970681.1	0	0.00203557	0.00407114	0.00717806	0.00417827	0	0	0.00449968	0.00610671	0	0.00203557	0.00439254	0	0.00203557	0	0.00642811	0.0021427	0	0.00208914	0.00407114	0.00280694	0.00231948	0.00256321
>CAXIWF010001396.1 Eutreptiella sp. 'Long Island Sound 2002' genome assembly, contig: scaffold_3016, whole genome shotgun sequence	CAXIWF010001396.1	0.00587134	0	0.00192337	0.00192337	0.00435289	0.00587134	0	0	0	0.00192337	0.00394797	0.00192337	0.00622564	0.00283444	0	0.00192337	0	0.00384674	0.0020246	0.00647872	0.00218657	0.00292048	0.00255353
>OQ116636.1 |Gyrovirus homsa1 strain 41-HN201904, complete genome	OQ116636.1	0	0	0	0	0	0	0.0169779	0	0	0	0	0	0	0	0	0	0.0169779	0	0.0169779	0	0.00169779	0.00339559	0.00254669
>OQ116632.1 |Gyrovirus homsa1 strain 40-HN201904, complete genome	OQ116632.1	0.0169779	0	0	0	0	0	0.0169779	0	0.0169779	0	0	0	0	0	0	0	0	0	0	0	0.00509338	0	0.00254669
>CAXIWF010001670.1 Eutreptiella sp. 'Long Island Sound 2002' genome assembly, contig: scaffold_3535, whole genome shotgun sequence	CAXIWF010001670.1	0	0.00573029	0.00573029	0.00573029	0.00286514	0.0057954	0	0.00573029	0.00286514	0.00293026	0.00286514	0.00195351	0.00286514	0	0.00286514	0	0	0	0	0.00286514	0.00373771	0.00134141	0.00253956
>NW_023502299.1 Fusarium subglutinans strain NRRL 66333 chromosome Unknown NRRL66333_c0000236, whole genome shotgun sequence	NW_023502299.1	0.00569661	0.00154705	0.00241455	0.000636169	0.000636169	0.00187959	0.00183621	0.00433752	0.00127234	0.00242901	0.00545081	0.00115667	0.000607252	0.00248684	0.00118559	0.00303626	0.00498814	0.00303626	0.00307964	0.00306518	0.00226852	0.00280927	0.00253889
>CAXIWF010002250.1 Eutreptiella sp. 'Long Island Sound 2002' genome assembly, contig: scaffold_1123, whole genome shotgun sequence	CAXIWF010002250.1	0	0.0011754	0.000824844	0.00284571	0.00389739	0.00164969	0	0.000783602	0.00523776	0.00169093	0.00447478	0.00212397	0.00259826	0.00290758	0.00278385	0.00587702	0.00583577	0.0043923	0.000783602	0.000783602	0.00181053	0.00325607	0.0025333
>CAXIWF010000546.1 Eutreptiella sp. 'Long Island Sound 2002' genome assembly, contig: scaffold_2392, whole genome shotgun sequence	CAXIWF010000546.1	0.00139332	0.00300664	0.00146665	0.00483995	0.00146665	0	0.00784659	0.00153999	0.00469329	0.00322663	0.00168665	0.00146665	0.00139332	0.00139332	0	0.00300664	0.00157665	0.00608661	0	0.00454662	0.00294797	0.00211565	0.00253181
>NW_023502601.1 Fusarium subglutinans strain NRRL 66333 chromosome Unknown NRRL66333_c0000538, whole genome shotgun sequence	NW_023502601.1	0.00634618	0.012851	0	0	0	0	0.00634618	0	0.00634618	0	0	0.00602888	0	0	0	0.00634618	0.00634618	0	0	0	0.00318896	0.00187212	0.00253054
>CAXIWF010001483.1 Eutreptiella sp. 'Long Island Sound 2002' genome assembly, contig: scaffold_3957, whole genome shotgun sequence	CAXIWF010001483.1	0	0	0	0.00335897	0	0	0.00671794	0.0100769	0.00335897	0.00671794	0.00335897	0.0102537	0	0	0	0	0.00335897	0	0	0.00335897	0.00302307	0.00203306	0.00252806
>MG366592.1 |Gyrovirus GyV3 isolate SDAU-1, complete genome	MG366592.1	0	0	0	0	0	0	0	0	0.0335314	0	0.0169779	0	0	0	0	0	0	0	0	0	0.00335314	0.00169779	0.00252547
>CAXIWF010002288.1 Eutreptiella sp. 'Long Island Sound 2002' genome assembly, contig: scaffold_2319, whole genome shotgun sequence	CAXIWF010002288.1	0.00290997	0	0.00127755	0.00191632	0.00681358	0.00305192	0.00635225	0.00305192	0.00131303	0.00326484	0.00521665	0.00110011	0.00248412	0.00298094	0.00106462	0.00173888	0.00145498	0.00152596	0.0014195	0.0014195	0.00299514	0.00204053	0.00251783
>CAXIWF010000648.1 Eutreptiella sp. 'Long Island Sound 2002' genome assembly, contig: scaffold_1733, whole genome shotgun sequence	CAXIWF010000648.1	0.00249833	0.00124917	0.00413613	0.000832778	0.000610704	0.0053853	0.00480235	0.00138796	0.0013602	0.00499667	0.00532978	0	0	0	0	0.00771708	0.00288696	0.00180435	0.00122141	0.00413613	0.00272596	0.00230957	0.00251777
>MN379603.1 |Chicken genomovirus mg4_1107, complete genome	MN379603.1	0	0	0	0	0	0	0	0	0	0	0.0502203	0	0	0	0	0	0	0	0	0	0	0.00502203	0.00251101
>KJ729344.1 |Influenza A virus (A/chicken/Mexico/07/2007(H5N2)) segment 5 nucleocapsid protein (NP) gene, partial cds	KJ729344.1	0	0	0	0	0	0.0249508	0	0	0	0	0	0	0	0.0249508	0	0	0	0	0	0	0.00249508	0.00249508	0.00249508
>CAXIWF010000111.1 Eutreptiella sp. 'Long Island Sound 2002' genome assembly, contig: scaffold_830, whole genome shotgun sequence	CAXIWF010000111.1	0.00405798	0.00217508	0.000633045	0.000616813	0.0034087	0.00186667	0.00219131	0.00329508	0.00209392	0.00133102	0.00616813	0.00311653	0.00154203	0.00339247	0.00288928	0.00160696	0.00347363	0.00196406	0.00339247	0.000616813	0.00216696	0.00281624	0.0024916
>JQ794469.1 |Influenza A virus (A/chicken/Thailand/TS03/2006(H5N1)) segment 1 polymerase PB2 (PB2) gene, complete cds	JQ794469.1	0	0.0166084	0	0	0.0166084	0	0	0	0	0	0.0166084	0	0	0	0	0	0	0	0	0	0.00332168	0.00166084	0.00249126
>NW_023502221.1 Fusarium subglutinans strain NRRL 66333 chromosome Unknown NRRL66333_c0000158, whole genome shotgun sequence	NW_023502221.1	0.00391336	0.00247338	0.00393031	0.0024395	0.00280373	0.00386254	0.00455712	0.0024395	0.0017788	0.00315949	0.0038456	0.0017788	0.0017788	0.00142304	0.00245644	0	0	0.000321878	0.00312561	0.00352372	0.00313577	0.00182539	0.00248058
>NW_001809797.1 Meyerozyma guilliermondii ATCC 6260 scaffold_4 genomic scaffold, whole genome shotgun sequence	NW_001809797.1	0.00188194	0.00130772	0.00177681	0.00204361	0.003247	0.0026027	0.00292764	0.0019791	0.00341505	0.0028257	0.00417085	0.00235661	0.00226582	0.00125834	0.00260589	0.00285357	0.00204919	0.00174018	0.00313789	0.00285437	0.00240073	0.00252927	0.002465
>CAXIWF010001850.1 Eutreptiella sp. 'Long Island Sound 2002' genome assembly, contig: scaffold_2000, whole genome shotgun sequence	CAXIWF010001850.1	0.00117241	0	0.00117241	0.00586203	0.00234481	0.00117241	0.00703443	0.00117241	0.00468962	0.00234481	0.00354807	0.00234481	0.00468962	0.00234481	0.00117241	0	0	0.00351722	0.00351722	0.00117241	0.00269653	0.00223065	0.00246359
>CAXIWF010001184.1 Eutreptiella sp. 'Long Island Sound 2002' genome assembly, contig: scaffold_2301, whole genome shotgun sequence	CAXIWF010001184.1	0.00168368	0.00168368	0.00336736	0.00168368	0.00498088	0	0	0.00505104	0.00336736	0.00168368	0.00168368	0.00168368	0	0	0.00168368	0.00140307	0.00168368	0.00336736	0.00940054	0.00477042	0.00235014	0.00256761	0.00245887
>CAXIWF010000554.1 Eutreptiella sp. 'Long Island Sound 2002' genome assembly, contig: scaffold_2114, whole genome shotgun sequence	CAXIWF010000554.1	0.00611168	0.00122234	0.00488935	0.00122234	0.00141534	0	0.00244467	0.00250901	0.00122234	0	0	0	0	0.00128667	0.0102934	0.00540401	0.00392434	0.00122234	0.00488935	0.00102934	0.00210371	0.00280494	0.00245432
>NW_026971518.1 Symsagittifera roscoffensis unplaced genomic scaffold, txSymRosc1.1 SCAFFOLD_851, whole genome shotgun sequence	NW_026971518.1	0.00490998	0	0	0.00490998	0.00222118	0.00245499	0	0	0	0	0.00245499	0.00245499	0	0.00490998	0	0.00251344	0.00245499	0.012275	0.00245499	0.00490998	0.00144961	0.00344283	0.00244622
>CP049014.1 Saccharomyces pastorianus strain CBS 1483 mitochondrion, complete genome	CP049014.1	0.0226782	0.00554194	0.000583363	0	0.00555653	0.00157508	0	0.00122506	0.00129798	0	0.000889628	0.000554194	0.000889628	0.00233345	0.0013709	0.000583363	0.00110839	0	0	0.00269805	0.00384582	0.00104276	0.00244429
>MN879690.1 |Avian orthoreovirus isolate D10 segment S1, complete sequence	MN879690.1	0	0	0	0	0.0486618	0	0	0	0	0	0	0	0	0	0	0	0	0	0	0	0.00486618	0	0.00243309
>CAXIWF010000363.1 Eutreptiella sp. 'Long Island Sound 2002' genome assembly, contig: scaffold_1029, whole genome shotgun sequence	CAXIWF010000363.1	0.00221428	0.00295237	0.00221428	0.00147619	0.00149561	0.00442856	0.000815787	0.000738093	0.00303007	0.00295237	0.0029718	0.00444798	0.00295237	0.00221428	0.000738093	0.00481703	0.00221428	0.00295237	0	0.00295237	0.00223176	0.00262606	0.00242891
>NW_025407999.1 Naegleria fowleri strain ATCC 30894 chromosome Unknown tig67, whole genome shotgun sequence	NW_025407999.1	0	0	0.00477439	0.00305206	0.00440713	0.00681332	0.00181098	0	0.00681332	0.00526829	0.000481238	0.00226688	0.000481238	0.000506566	0.0018743	0.00326735	0.00300141	0	0.00257082	0.000949812	0.00329395	0.00153996	0.00241696
>CAXIWF010001420.1 Eutreptiella sp. 'Long Island Sound 2002' genome assembly, contig: scaffold_1638, whole genome shotgun sequence	CAXIWF010001420.1	0.00209419	0.0018794	0.00408097	0.00190624	0.00225528	0.000886001	0	0.00279225	0.00260431	0.00252376	0.00169146	0.0018794	0.00349031	0.00163776	0.00252376	0.00416152	0.00598722	0.000805456	0.000805456	0.00410782	0.00210224	0.00270902	0.00240563
>NW_023502371.1 Fusarium subglutinans strain NRRL 66333 chromosome Unknown NRRL66333_c0000308, whole genome shotgun sequence	NW_023502371.1	0.00181	0.000881793	0.00452499	0.00357358	0.000928203	0.00185641	0.00357358	0.00269179	0.00357358	0.000881793	0.000881793	0.00181	0.00278461	0.00176359	0.0036432	0.00185641	0.00269179	0.000928203	0.00357358	0.00371281	0.00242957	0.0023646	0.00239709
>NW_023502499.1 Fusarium subglutinans strain NRRL 66333 chromosome Unknown NRRL66333_c0000436, whole genome shotgun sequence	NW_023502499.1	0	0	0	0	0.0162174	0.028736	0	0	0.00298741	0	0	0	0	0	0	0	0	0	0	0	0.00479408	0	0.00239704
>NZ_CP059856.1 Bacteroides zhangwenhongii strain HF-5287 chromosome, complete genome	NZ_CP059856.1	0.000365906	0.000329868	0.000369719	0.0140164	0.00130613	0.000772998	0.000775286	0.00038116	0.000910475	0.000603297	0.0014375	0.00197273	0.000856132	0.00107922	0.000695202	0.0181325	0.000649821	0.000815137	0.000928779	0.00134216	0.00198312	0.00279091	0.00238702
>CP048991.1 Saccharomyces pastorianus strain CBS 1483 chromosome ScX-SeX	CP048991.1	0.00364486	0.0018945	0.00272813	0.00127772	0.00285798	0.00325272	0.002236	0.00171271	0.00253336	0.00199578	0.00317091	0.00355137	0.00110891	0.00188021	0.00398637	0.00307872	0.00186723	0.00113488	0.00143743	0.00234378	0.00241337	0.00235598	0.00238468
>CAXIWF010000103.1 Eutreptiella sp. 'Long Island Sound 2002' genome assembly, contig: scaffold_2981, whole genome shotgun sequence	CAXIWF010000103.1	0	0	0	0.00154467	0.0222233	0.00398625	0	0	0	0.00219244	0.00199312	0.00772335	0.00398625	0	0	0.00199312	0	0.00199312	0	0	0.00299467	0.0017689	0.00238178
>NW_023502645.1 Fusarium subglutinans strain NRRL 66333 chromosome Unknown NRRL66333_c0000582, whole genome shotgun sequence	NW_023502645.1	0	0	0	0.00961776	0	0	0.0187423	0	0	0	0	0	0	0	0.00937115	0	0	0.00986436	0	0	0.002836	0.00192355	0.00237978
>NW_022159008.1 Fusarium odoratissimum NRRL 54006 unplaced genomic scaffold supercont1.322, whole genome shotgun sequence	NW_022159008.1	0	0	0	0	0	0	0	0	0	0	0	0	0	0	0	0	0	0	0.0475	0	0	0.00475	0.002375
>CAXIWF010002214.1 Eutreptiella sp. 'Long Island Sound 2002' genome assembly, contig: scaffold_2950, whole genome shotgun sequence	CAXIWF010002214.1	0	0.00863634	0	0.00250258	0.00387654	0	0.00289514	0.00451445	0	0	0.00382747	0.0037784	0	0	0.00142303	0.0103538	0.0032877	0	0.00220815	0	0.00224251	0.00248786	0.00236518
>CAXIWF010000024.1 Eutreptiella sp. 'Long Island Sound 2002' genome assembly, contig: scaffold_2511, whole genome shotgun sequence	CAXIWF010000024.1	0.00294928	0	0.00442392	0.00442392	0.00147464	0.00147464	0.00298809	0.00589856	0.00147464	0.00593737	0.00442392	0.00147464	0.00147464	0	0.00442392	0.00147464	0.00147464	0.00147464	0	0	0.00310451	0.0016221	0.00236331
>NW_023502799.1 Fusarium subglutinans strain NRRL 66333 chromosome Unknown NRRL66333_c0000736, whole genome shotgun sequence	NW_023502799.1	0	0	0	0	0.0470588	0	0	0	0	0	0	0	0	0	0	0	0	0	0	0	0.00470588	0	0.00235294
>MN379619.1 |Chicken smacovirus mg4_881, complete genome	MN379619.1	0.0157853	0	0	0	0	0	0	0	0	0.0153907	0	0	0	0	0	0	0	0	0.0157853	0	0.0031176	0.00157853	0.00234807
>CAXIWF010002040.1 Eutreptiella sp. 'Long Island Sound 2002' genome assembly, contig: scaffold_4009, whole genome shotgun sequence	CAXIWF010002040.1	0.00754646	0	0	0.00377323	0.00282992	0.00292425	0	0	0.00377323	0.00292425	0	0	0	0	0	0	0.0130176	0.0100934	0	0	0.00237713	0.0023111	0.00234412
>CAXIWF010002140.1 Eutreptiella sp. 'Long Island Sound 2002' genome assembly, contig: scaffold_2288, whole genome shotgun sequence	CAXIWF010002140.1	0.00132404	0.00264808	0.00125435	0.00243902	0	0.00139373	0.00254355	0.00132404	0.00369338	0.00254355	0	0.00662021	0.00121951	0.00121951	0.00372822	0.00243902	0.00609756	0	0.00365854	0.00254355	0.00191638	0.00275261	0.00233449
>CM010345.1 Fusarium oxysporum f. sp. lycopersici 4287 chromosome 13, whole genome shotgun sequence	CM010345.1	0.000283668	0.000198734	0.000308648	0.000200954	0.000863216	0.000237592	0.000394692	0.000393582	0.000398023	0.000242589	0.00162429	0.00156322	0.000546241	0.000693903	0.000393582	0.000457421	0.000474075	0.000239258	0.0367519	0.000348062	0.00035217	0.00430919	0.00233068
>BPQB01000063.1 Phanerochaete sordida YK-624 DNA, Contig_063, whole genome shotgun sequence	BPQB01000063.1	0.00159389	0.00234307	0.00134752	0.00305706	0.00309728	0.00538002	0.00272018	0.00173971	0.00442469	0.00194586	0.00192575	0.0011464	0.00328835	0.0028861	0.00232296	0.000573198	0.00177993	0.000794433	0.0021319	0.00196094	0.00276493	0.001881	0.00232296
>QESU01000100.1 Fusarium oxysporum f. sp. lycopersici 4287 S_3.14, whole genome shotgun sequence	QESU01000100.1	0	0	0	0	0.00225734	0	0	0	0	0	0	0	0	0	0	0	0	0	0.0441874	0	0.000225734	0.00441874	0.00232224
>CAXIWF010000090.1 Eutreptiella sp. 'Long Island Sound 2002' genome assembly, contig: scaffold_1556, whole genome shotgun sequence	CAXIWF010000090.1	0.00128939	0.00242406	0.00391975	0.00569911	0.00121203	0.00131518	0	0.00288824	0.00154727	0.00386817	0.00175357	0.00265614	0	0.00234669	0.00288824	0.00407448	0.00306875	0	0	0.00531229	0.00241632	0.00221002	0.00231317
>CAXIWF010001765.1 Eutreptiella sp. 'Long Island Sound 2002' genome assembly, contig: scaffold_3542, whole genome shotgun sequence	CAXIWF010001765.1	0.0024861	0	0	0	0.0024861	0	0.00497219	0	0.00745829	0.00745829	0.00130847	0.00497219	0	0.0024861	0	0.0024861	0.0024861	0	0.00745829	0	0.0024861	0.00211972	0.00230291
>NC_072844.1 Fusarium oxysporum Fo47 chromosome V, complete sequence	NC_072844.1	0.000658849	0.000463405	0.000456551	0.000451245	0.00086999	0.000450361	0.000680516	0.000601365	0.000718322	0.000692012	0.00152641	0.000980977	0.000657965	0.00115011	0.000785755	0.000470038	0.000606229	0.000343132	0.0332049	0.000248727	0.000604262	0.00399742	0.00230084
>NW_026971735.1 Symsagittifera roscoffensis unplaced genomic scaffold, txSymRosc1.1 SCAFFOLD_791, whole genome shotgun sequence	NW_026971735.1	0	0.00416644	0.00416644	0	0	0	0	0.00833288	0	0.00416644	0.00208322	0.00416644	0	0.00208322	0.00427608	0	0.00208322	0.00416644	0.00624966	0	0.00208322	0.00251083	0.00229702
>NW_026971059.1 Symsagittifera roscoffensis unplaced genomic scaffold, txSymRosc1.1 SCAFFOLD_1163, whole genome shotgun sequence	NW_026971059.1	0.0152	0	0	0	0	0	0	0	0	0	0	0	0	0.0152	0	0	0.0078	0.0076	0	0	0.00152	0.00306	0.00229
>NW_022158782.1 Fusarium odoratissimum NRRL 54006 unplaced genomic scaffold supercont1.45, whole genome shotgun sequence	NW_022158782.1	0.00140331	0.00139924	0.00202972	0.00310356	0.00285137	0.00296119	0.00294492	0.00216802	0.00220462	0.00393334	0.00249749	0.00218835	0.00140331	0.00187108	0.00310762	0.00202972	0.000488108	0.00233478	0.00356726	0.00109011	0.00249993	0.00205778	0.00227886
>NZ_CP040530.1 Bacteroides thetaiotaomicron strain DSM 2079 chromosome, complete genome	NZ_CP040530.1	0.00041667	0.000633216	0.000594787	0.0117462	0.0015238	0.000699552	0.000811493	0.000573738	0.000844501	0.000554922	0.00201494	0.00248327	0.00198815	0.00143801	0.00077689	0.0129351	0.000852793	0.0010746	0.00146257	0.00205736	0.00183988	0.00270837	0.00227413
>CAXIWF010000598.1 Eutreptiella sp. 'Long Island Sound 2002' genome assembly, contig: scaffold_3553, whole genome shotgun sequence	CAXIWF010000598.1	0.00500428	0.00250214	0	0.00250214	0.00250214	0.00500428	0.00250214	0.00263383	0	0.00500428	0	0.00250214	0	0.00250214	0.00250214	0.00250214	0.00250214	0	0.00500428	0	0.00276552	0.0017515	0.00225851
>BPQB01000283.1 Phanerochaete sordida YK-624 DNA, Contig_283, whole genome shotgun sequence	BPQB01000283.1	0.0113798	0	0	0	0	0	0	0	0	0	0	0.0335704	0	0	0	0	0	0	0	0	0.00113798	0.00335704	0.00224751
>NW_026971049.1 Symsagittifera roscoffensis unplaced genomic scaffold, txSymRosc1.1 SCAFFOLD_329, whole genome shotgun sequence	NW_026971049.1	0.0024893	0	0.00124465	0.00186698	0.00308051	0.00121354	0.00124465	0.00124465	0.000622326	0.0024893	0.00311163	0.00130688	0.00245819	0.0024893	0.0043874	0.00247375	0.00437184	0.00497861	0.0024893	0.00124465	0.00154959	0.00293115	0.00224037
>CAXIWF010000679.1 Eutreptiella sp. 'Long Island Sound 2002' genome assembly, contig: scaffold_1925, whole genome shotgun sequence	CAXIWF010000679.1	0.00355422	0.00114458	0	0.00457831	0.00120482	0.00228916	0.00120482	0	0.00237952	0.0023494	0.00355422	0.00590361	0.00120482	0.00361446	0.00120482	0.00228916	0.00240964	0.00120482	0.00349398	0.00120482	0.00187048	0.00260843	0.00223946
>CAXIWF010002239.1 Eutreptiella sp. 'Long Island Sound 2002' genome assembly, contig: scaffold_2745, whole genome shotgun sequence	CAXIWF010002239.1	0	0	0	0	0.0121634	0	0	0	0	0.00423075	0	0.00656648	0	0.00969547	0	0	0.00810894	0	0.00379005	0	0.00163942	0.00281609	0.00222776
>CAXIWF010000262.1 Eutreptiella sp. 'Long Island Sound 2002' genome assembly, contig: scaffold_3015, whole genome shotgun sequence	CAXIWF010000262.1	0.00607349	0.00146776	0.0020245	0.00754125	0	0	0.00344164	0.00607349	0.00440328	0.0020245	0.00192327	0	0	0	0.00349226	0.00404899	0	0	0.00192327	0	0.00330499	0.00113878	0.00222188
>CP130308.1 Fusarium oxysporum f. sp. vasinfectum isolate ME23 chromosome 12	CP130308.1	0.000133329	0.000128391	0.00021196	0.000133329	0.000934066	0.000178153	0.000330475	0.000147764	0.000205502	0.000160299	0.00161553	0.000460386	0.000644996	0.000689439	0.000441393	0.000485836	0.000208541	0.00010484	0.0369258	0.00028907	0.000256327	0.00418658	0.00222145
>CAXIWF010001422.1 Eutreptiella sp. 'Long Island Sound 2002' genome assembly, contig: scaffold_1122, whole genome shotgun sequence	CAXIWF010001422.1	0.000824181	0.000824181	0.00168957	0	0.00325552	0.00391486	0.00309068	0.00168957	0	0.00416212	0.00506872	0.000824181	0.00412091	0.000865391	0.00164836	0.00329673	0.00168957	0.00249315	0.00164836	0.00329673	0.00194507	0.00249521	0.00222014
>NW_023502546.1 Fusarium subglutinans strain NRRL 66333 chromosome Unknown NRRL66333_c0000483, whole genome shotgun sequence	NW_023502546.1	0	0	0	0.0078618	0.0246198	0	0	0	0.0078618	0	0	0	0	0	0	0	0.0039309	0	0	0	0.00403434	0.00039309	0.00221372
>CAXIWF010001085.1 Eutreptiella sp. 'Long Island Sound 2002' genome assembly, contig: scaffold_514, whole genome shotgun sequence	CAXIWF010001085.1	0.000946283	0	0.00600991	0.00332206	0.00255698	0.00228517	0.00237578	0.000875815	0.00187243	0.00452001	0.00183217	0.00257711	0.000442941	0.00193283	0.00250664	0.00165096	0.00196304	0.00135902	0.0018221	0.00330192	0.00247644	0.00193887	0.00220766
>NW_026971094.1 Symsagittifera roscoffensis unplaced genomic scaffold, txSymRosc1.1 SCAFFOLD_901, whole genome shotgun sequence	NW_026971094.1	0.00928811	0	0.00464406	0.00232203	0.00232203	0	0	0	0.00464406	0	0.00696609	0	0.00232203	0	0.00232203	0.00232203	0	0.00464406	0	0.00232203	0.00232203	0.00208983	0.00220593
>KX351900.1 |Influenza A virus (A/chicken/Guanajuato/CPA-02921-16-CENASA-95294/2016(H7N3)) segment 4 hemagglutinin (HA) gene, complete cds	KX351900.1	0	0	0	0	0	0	0	0.0220546	0	0	0	0	0	0.0220546	0	0	0	0	0	0	0.00220546	0.00220546	0.00220546
>KY818835.1 |Influenza A virus (A/chicken/Tennessee/17-008279-4/2017(H7N9)) segment 4 hemagglutinin (HA) gene, complete cds	KY818835.1	0	0	0	0	0	0	0.0440324	0	0	0	0	0	0	0	0	0	0	0	0	0	0.00440324	0	0.00220162
>MN879605.1 |Avian orthoreovirus isolate D2 segment L2, complete sequence	MN879605.1	0	0	0	0	0	0	0	0	0	0	0.0438757	0	0	0	0	0	0	0	0	0	0	0.00438757	0.00219378
>CM010338.1 Fusarium oxysporum f. sp. lycopersici 4287 chromosome 5, whole genome shotgun sequence	CM010338.1	0.000127437	0.000125816	0.000149521	8.91e-05	0.000446131	0.00010819	0.000123588	6.28e-05	0.000248796	0.000197943	0.00144091	0.000605377	0.000496985	0.000818515	0.000303904	0.000685811	0.000141619	0.000215367	0.0372842	0.000173631	0.000167937	0.00421663	0.00219228
>BPQB01000226.1 Phanerochaete sordida YK-624 DNA, Contig_226, whole genome shotgun sequence	BPQB01000226.1	0.00423257	0	0	0	0	0	0	0	0.00846514	0	0.00445534	0	0.00445534	0.00445534	0.00423257	0	0	0.00445534	0	0.00891067	0.00126977	0.00309646	0.00218311
>CAXIWF010001317.1 Eutreptiella sp. 'Long Island Sound 2002' genome assembly, contig: scaffold_2524, whole genome shotgun sequence	CAXIWF010001317.1	0.00313824	0.00156912	0	0.00156912	0.0235368	0.00156912	0	0	0.00156912	0	0	0	0	0	0.00156912	0.00156912	0.00156912	0.00313824	0.00286364	0	0.00329515	0.00107092	0.00218304
>KX351955.1 |Influenza A virus (A/chicken/Jalisco/CPA-01861-16-CENASA-95294/2016(H7N3)) segment 8 nuclear export protein (NEP) and nonstructural protein 1 (NS1) genes, complete cds	KX351955.1	0	0	0	0	0	0	0	0	0	0	0	0	0	0.043379	0	0	0	0	0	0	0	0.0043379	0.00216895
>NW_023502785.1 Fusarium subglutinans strain NRRL 66333 chromosome Unknown NRRL66333_c0000722, whole genome shotgun sequence	NW_023502785.1	0	0	0	0	0.0433295	0	0	0	0	0	0	0	0	0	0	0	0	0	0	0	0.00433295	0	0.00216648
>CAXIWF010000959.1 Eutreptiella sp. 'Long Island Sound 2002' genome assembly, contig: scaffold_3625, whole genome shotgun sequence	CAXIWF010000959.1	0	0.0027571	0.00806452	0	0.00268817	0.00268817	0	0	0	0.0027571	0.00268817	0	0.00537634	0.00261925	0.00282603	0.0027571	0	0.00261925	0	0.00523849	0.00189551	0.00241246	0.00215398
>CAXIWF010001890.1 Eutreptiella sp. 'Long Island Sound 2002' genome assembly, contig: scaffold_3399, whole genome shotgun sequence	CAXIWF010001890.1	0	0	0.00230401	0.00460802	0	0	0	0	0	0.00485054	0.0038198	0	0.0112169	0.00230401	0.00230401	0.00236464	0	0.00230401	0.00460802	0.00236464	0.00117626	0.0031286	0.00215243
>QESU01000083.1 Fusarium oxysporum f. sp. lycopersici 4287 S_2.3, whole genome shotgun sequence	QESU01000083.1	0.00183994	0.00062904	0.00377424	0.00188712	0.00251616	0.00125808	0.00125808	0.00188712	0.00311375	0.00062904	0.0031452	0	0.00443473	0.0031452	0.00188712	0.00377424	0.00062904	0.00125808	0.00251616	0.0031452	0.00187926	0.0023935	0.00213638
>CAXIWF010000918.1 Eutreptiella sp. 'Long Island Sound 2002' genome assembly, contig: scaffold_978, whole genome shotgun sequence	CAXIWF010000918.1	0.00113882	0.00182959	0.00225898	0.00115749	0.00319244	0	0.00507804	0.00233366	0.00380853	0.00466731	0.000821447	0.00304309	0.00197894	0	0.00343514	0.00250168	0.00117616	0.00106415	0.00322978	0	0.00254649	0.00172504	0.00213576
>JQ924796.1 |Influenza A virus (A/chicken/Guangdong/C273/2011(H6N2)) segment 8 nuclear export protein (NEP) and nonstructural protein 1 (NS1) genes, complete cds	JQ924796.1	0	0	0	0	0	0	0	0.0426966	0	0	0	0	0	0	0	0	0	0	0	0	0.00426966	0	0.00213483
>BPQB01000214.1 Phanerochaete sordida YK-624 DNA, Contig_214, whole genome shotgun sequence	BPQB01000214.1	0	0	0	0.00978037	0	0	0.00343171	0.00326012	0.00326012	0.00978037	0	0.00326012	0	0.00326012	0.00326012	0	0	0	0	0.00326012	0.00295127	0.00130405	0.00212766
>CAXIWF010001963.1 Eutreptiella sp. 'Long Island Sound 2002' genome assembly, contig: scaffold_1476, whole genome shotgun sequence	CAXIWF010001963.1	0	0.000946451	0.000946451	0.0037858	0.00283935	0.00194272	0.00266501	0.00458281	0.00283935	0.00473225	0.000946451	0.00288917	0	0	0.0037858	0.0018929	0	0.0037858	0.000946451	0.00283935	0.00252802	0.00170859	0.00211831
>NW_023502373.1 Fusarium subglutinans strain NRRL 66333 chromosome Unknown NRRL66333_c0000310, whole genome shotgun sequence	NW_023502373.1	0.000926014	0.000926014	0.0027543	0.00090227	0.00368031	0	0.00182828	0.00273055	0.000926014	0.00273055	0.000926014	0.00185203	0	0.00090227	0.00180454	0.00180454	0.0064821	0.00379903	0.00460632	0.00277804	0.00174043	0.00249549	0.00211796
>NW_023502332.1 Fusarium subglutinans strain NRRL 66333 chromosome Unknown NRRL66333_c0000269, whole genome shotgun sequence	NW_023502332.1	0.00532922	0.00269967	0.0013323	0.0013323	0.00136737	0.0013323	0.00199846	0.0013323	0.00334829	0.00399692	0.0013323	0.0013323	0.0013323	0.000666152	0	0.00199846	0	0.0027172	0.00333076	0.00532922	0.00240691	0.00180387	0.00210539
>CAXIWF010001183.1 Eutreptiella sp. 'Long Island Sound 2002' genome assembly, contig: scaffold_1080, whole genome shotgun sequence	CAXIWF010001183.1	0.00245799	0	0.00153121	0.000765604	0.00233711	0.000765604	0.00253858	0.00251843	0.00481525	0.000765604	0.00497643	0.00247814	0.00153121	0.00153121	0.00229681	0.00165209	0.00231696	0.00292138	0.00223637	0.0016118	0.00184954	0.00235524	0.00210239
>KU159177.1 |Avian leukosis and sarcoam virus SJ-5 strain, complete genome	KU159177.1	0	0	0	0	0.0419489	0	0	0	0	0	0	0	0	0	0	0	0	0	0	0	0.00419489	0	0.00209744
>CAXIWF010001132.1 Eutreptiella sp. 'Long Island Sound 2002' genome assembly, contig: scaffold_934, whole genome shotgun sequence	CAXIWF010001132.1	0.00435928	0.00214331	0.00217964	0.00214331	0	0	0.00297884	0.00145309	0.00145309	0.00276087	0.00434111	0.00217964	0.00286986	0.00145309	0.00283353	0.00145309	0.000726546	0.00145309	0.00217964	0.00290618	0.00194714	0.00223958	0.00209336
>CM010339.1 Fusarium oxysporum f. sp. lycopersici 4287 chromosome 7, whole genome shotgun sequence	CM010339.1	0.000205667	0.000100772	0.000167419	0.000143371	0.000440191	5.41e-05	0.00019788	0.000172	0.000213912	0.000191696	0.00156357	0.000888399	0.000389576	0.0006738	0.000291781	0.0009752	0.000218722	0.000136043	0.0345207	0.000298881	0.000188696	0.00399566	0.00209218
>CAXIWF010002051.1 Eutreptiella sp. 'Long Island Sound 2002' genome assembly, contig: scaffold_1802, whole genome shotgun sequence	CAXIWF010002051.1	0.00120874	0.00333842	0	0.00235992	0.00230236	0.00132386	0.00362621	0.00302184	0.00305062	0	0.00348232	0.00270527	0.00109362	0.00241748	0.00120874	0.00431692	0	0	0.00120874	0.00512274	0.0020232	0.00215558	0.00208939
>CAXIWF010002180.1 Eutreptiella sp. 'Long Island Sound 2002' genome assembly, contig: scaffold_3615, whole genome shotgun sequence	CAXIWF010002180.1	0.00520405	0.00260203	0	0.00260203	0	0.00260203	0.00520405	0	0.00780608	0.00780608	0	0	0.00520405	0	0	0	0	0	0	0.0026705	0.00338264	0.000787455	0.00208505
>BPQB01000172.1 Phanerochaete sordida YK-624 DNA, Contig_172, whole genome shotgun sequence	BPQB01000172.1	0	0	0.00184624	0	0.0016704	0	0.00184624	0	0.00870368	0.00184624	0	0.00378039	0.00369247	0.00184624	0.00360455	0.00378039	0.00369247	0.00184624	0.00351664	0	0.00159128	0.00257594	0.00208361
>CAXIWF010001947.1 Eutreptiella sp. 'Long Island Sound 2002' genome assembly, contig: scaffold_3638, whole genome shotgun sequence	CAXIWF010001947.1	0	0	0	0.00278183	0.00278183	0	0.00278183	0.00556367	0	0	0.00556367	0	0.00556367	0.00278183	0	0.00264274	0	0.0083455	0.00278183	0	0.00139092	0.00276793	0.00207942
>NW_022194807.1 Fusarium proliferatum ET1 genome assembly, contig: FPRO_scaffold018, whole genome shotgun sequence	NW_022194807.1	0.000323703	0.000161852	0.000313587	7.69e-05	0.000827466	0.000315611	0.000576596	0.000157805	0.000718216	0.000244801	0.00183095	0.000801165	0.000234685	0.000839605	0.00039249	8.09e-05	0.000416768	0.000489601	0.0324411	7.69e-05	0.000371652	0.00376042	0.00206603
>CAXIWF010001233.1 Eutreptiella sp. 'Long Island Sound 2002' genome assembly, contig: scaffold_2844, whole genome shotgun sequence	CAXIWF010001233.1	0.00352603	0	0	0	0	0	0.0261204	0	0.00176301	0	0	0.00176301	0	0	0	0	0	0	0.00176301	0.00621694	0.00314095	0.000974297	0.00205762
>NW_023502608.1 Fusarium subglutinans strain NRRL 66333 chromosome Unknown NRRL66333_c0000545, whole genome shotgun sequence	NW_023502608.1	0	0	0	0	0	0	0	0	0	0	0	0.020377	0	0	0	0.0135846	0	0.00679233	0	0	0	0.00407539	0.0020377
>CAXIWF010001255.1 Eutreptiella sp. 'Long Island Sound 2002' genome assembly, contig: scaffold_690, whole genome shotgun sequence	CAXIWF010001255.1	0.0025961	0.001033	0.0025825	0.00222911	0.0025825	0.0020796	0.001033	0.00169902	0.00260969	0.00163105	0.0020796	0.001033	0.0015495	0.0025825	0.00361551	0.000516501	0.001033	0.000516501	0.00568151	0.00195727	0.00200756	0.00205649	0.00203202
>NW_023502238.1 Fusarium subglutinans strain NRRL 66333 chromosome Unknown NRRL66333_c0000175, whole genome shotgun sequence	NW_023502238.1	0.00315137	0.000398667	0.00197435	0.00394871	0.0019174	0.0015567	0.00157569	0.00269575	0.000797335	0.000797335	0.00189842	0.00159467	0.00203131	0.00309442	0.00200283	0.00159467	0.00197435	0.00203131	0.00159467	0.00400566	0.00188133	0.00218223	0.00203178
>BPQB01000059.1 Phanerochaete sordida YK-624 DNA, Contig_059, whole genome shotgun sequence	BPQB01000059.1	0.00111504	0.000930814	0.000950206	0	0.00428078	0.000586607	0.00131865	0.00112473	0.00149803	0.000184224	0.0188393	0.00164347	0.000950206	0.00236097	0.00131381	0.000572063	0.000741743	0.000368447	0.00111019	0.000601151	0.00119891	0.00285013	0.00202452
>NW_023502483.1 Fusarium subglutinans strain NRRL 66333 chromosome Unknown NRRL66333_c0000420, whole genome shotgun sequence	NW_023502483.1	0	0	0.00231674	0	0	0.00712843	0.00231674	0.00237614	0.00237614	0	0.00475229	0.00237614	0	0	0.00237614	0.00712843	0.00237614	0	0.00475229	0	0.00165142	0.00237614	0.00201378
>MT671994.1 |Cressdnaviricota sp. isolate 77F, complete genome	MT671994.1	0	0	0	0	0	0	0	0	0	0	0.0131261	0	0.0138169	0	0	0.0131261	0	0	0	0	0	0.00400691	0.00200345
>NW_026971648.1 Symsagittifera roscoffensis unplaced genomic scaffold, txSymRosc1.1 SCAFFOLD_1241, whole genome shotgun sequence	NW_026971648.1	0.04	0	0	0	0	0	0	0	0	0	0	0	0	0	0	0	0	0	0	0	0.004	0	0.002
>CAXIWF010001734.1 Eutreptiella sp. 'Long Island Sound 2002' genome assembly, contig: scaffold_863, whole genome shotgun sequence	CAXIWF010001734.1	0.00151341	0.000665236	0.000648605	0.00141363	0	0.000515558	0	0.00154667	0.00206223	0.00119743	0.00468992	0.00219528	0.00211213	0.00407457	0	0.00528863	0.00307672	0.00224517	0.00445708	0.00229507	0.000956277	0.00304346	0.00199987
>JX254901.1 |Avian leukosis virus strain GD1109, complete genome	JX254901.1	0	0	0.00993075	0.00496537	0	0	0.00496537	0	0.00993075	0	0	0.00993075	0	0	0	0	0	0	0	0	0.00297922	0.000993075	0.00198615
>CAXIWF010002025.1 Eutreptiella sp. 'Long Island Sound 2002' genome assembly, contig: scaffold_3669, whole genome shotgun sequence	CAXIWF010002025.1	0.00283668	0.00567336	0	0.00283668	0.00283668	0	0	0	0	0.00567336	0.00567336	0	0	0	0.00283668	0.00567336	0	0	0.00283668	0.00283668	0.00198568	0.00198568	0.00198568
>CAXIWF010001955.1 Eutreptiella sp. 'Long Island Sound 2002' genome assembly, contig: scaffold_2038, whole genome shotgun sequence	CAXIWF010001955.1	0.00128229	0.00631763	0.00121974	0	0.00512917	0.00131357	0	0.00134484	0.00516044	0.00378432	0.00128229	0.00256458	0.00256458	0	0.00118847	0.00259586	0	0.00131357	0	0.00256458	0.0025552	0.00140739	0.0019813
>BPQB01000120.1 Phanerochaete sordida YK-624 DNA, Contig_120, whole genome shotgun sequence	BPQB01000120.1	0	0.00121398	0.000606989	0	0.00115617	0.00553516	0.00130069	0.000606989	0.00234124	0.000606989	0.0127757	0.00299159	0	0.00182097	0.00250022	0.00118507	0.00182097	0.000606989	0.00187878	0.000606989	0.00133682	0.00261872	0.00197777
>NW_023502195.1 Fusarium subglutinans strain NRRL 66333 chromosome Unknown NRRL66333_c0000132, whole genome shotgun sequence	NW_023502195.1	0.00142311	0.00143517	0.00335275	0.00142311	0.00284622	0.0009407	0.000916579	0.00233969	0.00378692	0.0018814	0.00139899	0.0036422	0.00045829	0.00429345	0.00096482	0.000916579	0.00279798	0.00045829	0.00142311	0.0028221	0.00203456	0.00191758	0.00197607
>HQ148554.1 |Avian leukosis virus strain JL09H01, complete genome	HQ148554.1	0	0	0	0.00492675	0	0	0.00492675	0.00492675	0.00492675	0.00985349	0	0.00492675	0	0.00492675	0	0	0	0	0	0	0.00295605	0.000985349	0.0019707
>NW_023502506.1 Fusarium subglutinans strain NRRL 66333 chromosome Unknown NRRL66333_c0000443, whole genome shotgun sequence	NW_023502506.1	0.00281294	0	0.00281294	0.00281294	0.00281294	0.00562588	0	0	0.00281294	0.00281294	0	0	0	0.00281294	0	0	0	0	0.00281294	0.0112518	0.00225035	0.00168776	0.00196906
>NW_023502729.1 Fusarium subglutinans strain NRRL 66333 chromosome Unknown NRRL66333_c0000666, whole genome shotgun sequence	NW_023502729.1	0	0	0	0	0	0	0	0	0	0	0	0	0	0	0.0393701	0	0	0	0	0	0	0.00393701	0.0019685
>NW_023502123.1 Fusarium subglutinans strain NRRL 66333 chromosome Unknown NRRL66333_c0000060, whole genome shotgun sequence	NW_023502123.1	0.00287545	0.0010104	0.00187645	0.00130288	0.00260196	0.00187645	0.00260196	0.00158777	0.00230948	0.00158777	0.00230948	0.00129908	0.00115474	0.00203599	0.00245762	0.00130288	0.00202839	0.00274251	0.00272351	0.00159156	0.00196306	0.00196458	0.00196382
>EU182256.2 |Influenza A virus (A/chicken/CA/431/2000(H6N2)) segment 7, complete sequence	EU182256.2	0	0	0	0	0	0	0	0	0	0	0	0.0391566	0	0	0	0	0	0	0	0	0	0.00391566	0.00195783
>KM455892.1 |Influenza A virus (A/chicken/Durango/1433-4/2005(H5N2)) segment 7 matrix protein 2 (M2) and matrix protein 1 (M1) genes, complete cds	KM455892.1	0.0386965	0	0	0	0	0	0	0	0	0	0	0	0	0	0	0	0	0	0	0	0.00386965	0	0.00193483
>KM244103.1 |Influenza A virus (A/chicken/Delaware/10851/2014(H7N7)) segment 7 matrix protein 2 (M2) and matrix protein 1 (M1) genes, complete cds	KM244103.1	0	0	0	0	0	0	0	0	0	0	0	0.0386965	0	0	0	0	0	0	0	0	0	0.00386965	0.00193483
>KR137665.1 |Influenza A virus (A/chicken/GY/a451/2015(H5N2)) segment 7 matrix protein 2 (M2) and matrix protein 1 (M1) genes, complete cds	KR137665.1	0	0	0	0	0	0	0	0	0	0	0	0.0386965	0	0	0	0	0	0	0	0	0	0.00386965	0.00193483
>KR137705.1 |Influenza A virus (A/chicken/PH/A2821/2013(H5N2)) segment 7 matrix protein 2 (M2) and matrix protein 1 (M1) genes, complete cds	KR137705.1	0	0	0	0	0	0	0	0	0	0	0	0	0	0	0.0386965	0	0	0	0	0	0	0.00386965	0.00193483
>KR137681.1 |Influenza A virus (A/chicken/CH/a556/2015(H5N2)) segment 7 matrix protein 2 (M2) and matrix protein 1 (M1) genes, complete cds	KR137681.1	0	0	0	0.0386965	0	0	0	0	0	0	0	0	0	0	0	0	0	0	0	0	0.00386965	0	0.00193483
>CAXIWF010000291.1 Eutreptiella sp. 'Long Island Sound 2002' genome assembly, contig: scaffold_2106, whole genome shotgun sequence	CAXIWF010000291.1	0.00208047	0.00211247	0.00572928	0	0.00140832	0.00121627	0.00307269	0.00352079	0.00233652	0	0.00230452	0	0.00118427	0.00137631	0.00544122	0	0.00121627	0	0.00393688	0.00150434	0.00214768	0.00169638	0.00192203
>NC_072840.1 Fusarium oxysporum Fo47 chromosome I, complete sequence	NC_072840.1	0.000207333	8.6e-05	0.000119159	0.000163863	0.000442877	0.000124708	0.000207333	0.000159238	0.000170029	0.000120084	0.00156433	0.000650827	0.000618763	0.000824555	0.000316781	0.000486193	0.000242942	0.000199009	0.0314051	0.000184827	0.000180064	0.00364933	0.0019147
>CAXIWF010001856.1 Eutreptiella sp. 'Long Island Sound 2002' genome assembly, contig: scaffold_3763, whole genome shotgun sequence	CAXIWF010001856.1	0	0	0	0	0	0.00507009	0	0.00424992	0	0.0022368	0.0022368	0	0	0.00477185	0	0.00894721	0.0105875	0	0	0	0.00115568	0.00265434	0.00190501
>NW_026971057.1 Symsagittifera roscoffensis unplaced genomic scaffold, txSymRosc1.1 SCAFFOLD_749, whole genome shotgun sequence	NW_026971057.1	0	0.002	0.006	0.006	0.002	0	0.002	0.002	0.002	0.002	0.004	0.002	0	0	0	0	0.004	0	0	0.004	0.0024	0.0014	0.0019
>NW_023502183.1 Fusarium subglutinans strain NRRL 66333 chromosome Unknown NRRL66333_c0000120, whole genome shotgun sequence	NW_023502183.1	0.00235668	0	0	0.000710745	0.00235668	0.000748153	0.00157112	0	0	0.00471336	0.00235668	0.00299261	0.00314224	0.00142149	0	0.000785561	0.00312354	0.00622837	0.0039091	0.00157112	0.00124567	0.00255307	0.00189937
>CM010341.1 Fusarium oxysporum f. sp. lycopersici 4287 chromosome 9, whole genome shotgun sequence	CM010341.1	0.000178326	0.000116391	0.000117887	8.2e-05	0.000408415	0.000184011	0.000149603	0.000139729	0.000143319	0.000230986	0.00101401	0.000675605	0.000625039	0.000668723	0.000238766	0.00049309	0.000238167	0.000175633	0.0317813	0.000274969	0.000175065	0.00361853	0.00189679
>NW_026971511.1 Symsagittifera roscoffensis unplaced genomic scaffold, txSymRosc1.1 SCAFFOLD_1012, whole genome shotgun sequence	NW_026971511.1	0.00266629	0	0.00266629	0.00266629	0.00287679	0	0.00533258	0	0.00301712	0.00266629	0.00266629	0	0	0	0	0	0	0.00799888	0.00533258	0	0.00218917	0.00159977	0.00189447
>NC_072843.1 Fusarium oxysporum Fo47 chromosome IV, complete sequence	NC_072843.1	0.000175648	0.00016508	0.000136122	0.000364824	0.000574291	0.000244132	0.000205663	0.00011414	0.000212638	0.000150918	0.00140159	0.000640872	0.000517432	0.000577461	0.000163389	0.000394838	0.0001636	0.000287885	0.0310297	0.00031029	0.000234345	0.0035487	0.00189152
>NW_022158688.1 Fusarium odoratissimum NRRL 54006 unplaced genomic scaffold supercont1.2, whole genome shotgun sequence	NW_022158688.1	0.000251141	0.000252925	0.000172185	0.000161479	0.000777956	0.000343478	0.000435816	0.00016371	0.000428679	0.000180215	0.00126686	0.000695432	0.000471056	0.000676697	0.000363998	0.000713721	0.000426448	0.000345709	0.0293518	0.000289503	0.000316758	0.00346012	0.00188844
>CAXIWF010001301.1 Eutreptiella sp. 'Long Island Sound 2002' genome assembly, contig: scaffold_1338, whole genome shotgun sequence	CAXIWF010001301.1	0.000980598	0.0019612	0.000980598	0.00177442	0.00312858	0.000980598	0.000887208	0.00294179	0	0.0019612	0.00184446	0.00275501	0.000980598	0.0019145	0.00586024	0	0.00392239	0.000933903	0	0.00392239	0.00155962	0.00221335	0.00188648
>NZ_CP043836.1 Butyricimonas faecihominis strain DSM 105721 chromosome, complete genome	NZ_CP043836.1	0.000406248	0.000649667	0.000537748	0.000645133	0.00133747	0.000926271	0.000587834	0.00100727	0.00104685	0.000602674	0.00188367	0.00164622	0.000886079	0.00128511	0.00121174	0.0186524	0.00102933	0.000879483	0.00103448	0.00130181	0.000774716	0.00298103	0.00187787
>CAXIWF010001406.1 Eutreptiella sp. 'Long Island Sound 2002' genome assembly, contig: scaffold_1181, whole genome shotgun sequence	CAXIWF010001406.1	0	0.000807943	0	0.000850467	0.0079306	0.00493271	0.00170093	0	0.00359322	0.000807943	0.000807943	0.00520911	0	0.000850467	0.00493271	0.00178598	0.000850467	0.00161589	0.000807943	0	0.00206238	0.00168605	0.00187422
>NZ_CP036555.1 Bacteroides fragilis strain CCUG 4856 chromosome, complete genome	NZ_CP036555.1	0.000538699	0.000452246	0.000428231	0.0158782	0.00167431	0.000928314	0.000675295	0.000575586	0.000828605	0.00047799	0.00145837	0.00110045	0.000716408	0.00116308	0.000493359	0.00497874	0.000925048	0.000823418	0.000930043	0.0023886	0.00224574	0.00149775	0.00187175
>CAXIWF010001416.1 Eutreptiella sp. 'Long Island Sound 2002' genome assembly, contig: scaffold_2853, whole genome shotgun sequence	CAXIWF010001416.1	0	0	0.00186168	0	0	0.00563157	0.00186168	0	0.00372335	0	0	0.00367681	0	0.00372335	0.00558503	0.00558503	0.00190822	0	0.00372335	0	0.00130783	0.00242018	0.001864
>BPQB01000045.1 Phanerochaete sordida YK-624 DNA, Contig_045, whole genome shotgun sequence	BPQB01000045.1	0.00146931	0.00116558	0.000440413	0.0014845	0.00158701	0.00101371	0.00305252	0.00144273	0.00411559	0.00173887	0.0014807	0.000880826	0.00129846	0.00246024	0.00191732	0.00318161	0.00260451	0.00276018	0.00101751	0.0020502	0.00175102	0.00196515	0.00185809
>NW_023502589.1 Fusarium subglutinans strain NRRL 66333 chromosome Unknown NRRL66333_c0000526, whole genome shotgun sequence	NW_023502589.1	0	0	0	0	0.0370732	0	0	0	0	0	0	0	0	0	0	0	0	0	0	0	0.00370732	0	0.00185366
>NW_021638398.1 Babesia ovata DNA, contig: BOVATA_71_v07, strain: Miyake, whole genome shotgun sequence	NW_021638398.1	0	0	0	0	0.0368778	0	0	0	0	0	0	0	0	0	0	0	0	0	0	0	0.00368778	0	0.00184389
>NW_022158836.1 Fusarium odoratissimum NRRL 54006 unplaced genomic scaffold supercont1.148, whole genome shotgun sequence	NW_022158836.1	0	0	0	0	0	0	0	0	0	0	0.00520762	0.0104152	0	0	0.0104152	0.00520762	0	0	0.00520762	0	0	0.00364533	0.00182267
>NW_022158800.1 Fusarium odoratissimum NRRL 54006 unplaced genomic scaffold supercont1.95, whole genome shotgun sequence	NW_022158800.1	0.00228083	0	0	0	0.00114041	0	0.00228083	0.00456165	0.00228083	0.00114041	0.00567356	0.00114041	0.00456165	0.00228083	0.00342124	0.0011119	0	0.00228083	0	0.00228083	0.0013685	0.00227512	0.00182181
>BPQB01000084.1 Phanerochaete sordida YK-624 DNA, Contig_084, whole genome shotgun sequence	BPQB01000084.1	0.00196595	0.00174751	0.00027669	0.00171839	0.00230089	0.000873757	0.00187858	0.000873757	0.00193683	0.000859194	0.00243196	0.00131064	0.000567942	0.00229361	0.0076745	0.00227177	0.000582504	0.00289796	0.000830069	0.00113588	0.00144316	0.00219968	0.00182142
>CAXIWF010000821.1 Eutreptiella sp. 'Long Island Sound 2002' genome assembly, contig: scaffold_1324, whole genome shotgun sequence	CAXIWF010000821.1	0.00157758	0	0	0.000881589	0	0	0	0.000881589	0	0.00074239	0.0275148	0	0.000881589	0	0	0.00289996	0	0	0	0.000904788	0.000408315	0.00322012	0.00181422
>QESU01000247.1 Fusarium oxysporum f. sp. lycopersici 4287 S_14.11, whole genome shotgun sequence	QESU01000247.1	0	0	0	0	0	0	0	0	0	0	0	0	0	0	0	0	0	0	0.0361862	0	0	0.00361862	0.00180931
>NW_026970839.1 Symsagittifera roscoffensis unplaced genomic scaffold, txSymRosc1.1 SCAFFOLD_642, whole genome shotgun sequence	NW_026970839.1	0.00343544	0	0	0.00515316	0.00515316	0	0	0	0	0	0.00163593	0.00343544	0	0.00343544	0	0.00515316	0	0.00343544	0.00347634	0.00171772	0.00137418	0.00222895	0.00180156
>CM010337.1 Fusarium oxysporum f. sp. lycopersici 4287 chromosome 4, whole genome shotgun sequence	CM010337.1	0.000211154	0.00016218	0.000110945	0.000104353	0.000471658	0.000158789	0.000200982	8.04e-05	9e-05	0.000124507	0.00137542	0.000917888	0.000379361	0.000608974	0.000378984	0.000406108	0.000201547	9.53e-05	0.0297333	0.000174988	0.000171504	0.00342719	0.00179935
>NW_022158835.1 Fusarium odoratissimum NRRL 54006 unplaced genomic scaffold supercont1.147, whole genome shotgun sequence	NW_022158835.1	0	0	0	0	0.00512751	0	0	0	0	0	0.0256376	0	0	0	0	0.00512751	0	0	0	0	0.000512751	0.00307651	0.00179463
>NW_023502325.1 Fusarium subglutinans strain NRRL 66333 chromosome Unknown NRRL66333_c0000262, whole genome shotgun sequence	NW_023502325.1	0.000638377	0.00127675	0.00127675	0.00193193	0.00191513	0.000638377	0.00446864	0.00191513	0.00127675	0	0.000638377	0.00393106	0.00257031	0	0.00383026	0.00255351	0.000638377	0.00127675	0.00127675	0.00383026	0.00153378	0.00205456	0.00179417
>CAXIWF010002197.1 Eutreptiella sp. 'Long Island Sound 2002' genome assembly, contig: scaffold_3227, whole genome shotgun sequence	CAXIWF010002197.1	0.00842619	0.00210655	0.00631964	0.00210655	0	0	0	0.00210655	0.00426853	0	0.00631964	0	0	0.00210655	0.00210655	0	0	0	0	0	0.0025334	0.00105327	0.00179334
>CM010343.1 Fusarium oxysporum f. sp. lycopersici 4287 chromosome 11, whole genome shotgun sequence	CM010343.1	9.85e-05	0.000134726	0.000104833	0.000131357	0.00033092	0.000133884	0.000427333	0.000196194	0.00023577	0.000229876	0.00142514	0.000503537	0.000511536	0.000547323	9.68e-05	0.000607949	6.57e-05	0.000175985	0.0292759	0.000564163	0.000202341	0.0033774	0.00178987
>BPQB01000123.1 Phanerochaete sordida YK-624 DNA, Contig_123, whole genome shotgun sequence	BPQB01000123.1	0.00256764	0.000650037	0	0.00126757	0.00383522	0.00130007	0.00321768	0.00130007	0.0034777	0.000650037	0.00456651	0.000650037	0	0	0.00260015	0	0.00451775	0.000650037	0.00130007	0.00323393	0.0018266	0.00175185	0.00178923
>CAXIWF010002108.1 Eutreptiella sp. 'Long Island Sound 2002' genome assembly, contig: scaffold_583, whole genome shotgun sequence	CAXIWF010002108.1	0.00244253	0.0014153	0.004497	0.000502203	0.00233981	0.00227133	0.000935923	0.00198598	0.00100441	0.00194033	0.00189467	0.000970165	0.000433721	0.0014153	0.00269363	0.0030817	0.00301322	0.00150661	0.000867441	0.000479375	0.00193348	0.00163558	0.00178453
>OQ869189.1 |Chicken anemia virus isolate HN2001, complete genome	OQ869189.1	0	0	0	0	0	0	0	0.0182768	0	0	0	0	0	0	0	0	0	0	0.0174064	0	0.00182768	0.00174064	0.00178416
>HQ148555.1 |Avian leukosis virus strain JL09L01, complete genome	HQ148555.1	0	0	0	0.0101918	0.0101918	0	0	0.00509588	0	0	0.00509588	0	0	0	0	0	0	0	0	0.00509588	0.00254794	0.00101918	0.00178356
>FJ169861.1 |Rotavirus A strain 02V0002G3 segment 9, complete sequence	FJ169861.1	0	0	0	0	0	0	0	0	0	0	0	0	0	0	0	0	0.0356473	0	0	0	0	0.00356473	0.00178236
>QESU01000451.1 Fusarium oxysporum f. sp. lycopersici 4287 S_1n15.1_r, whole genome shotgun sequence	QESU01000451.1	0	0.000332989	0	0.000332989	0	0	0	0	0	0	0	0.000823709	0.00262009	0.00364535	0.000332989	0.000359277	0	0	0.0270597	0	6.65977e-05	0.00348411	0.00177535
>NW_022159087.1 Fusarium odoratissimum NRRL 54006 unplaced genomic scaffold supercont1.401, whole genome shotgun sequence	NW_022159087.1	0	0	0	0	0	0	0	0	0	0.0353261	0	0	0	0	0	0	0	0	0	0	0.00353261	0	0.0017663
>NW_026971107.1 Symsagittifera roscoffensis unplaced genomic scaffold, txSymRosc1.1 SCAFFOLD_216, whole genome shotgun sequence	NW_026971107.1	0.00126904	0.000423012	0.00169205	0.00126904	0	0.00211506	0.000423012	0	0.00126904	0.000423012	0.000846024	0.000846024	0.00347315	0.00211506	0.00423012	0.00424125	0.00298335	0.00465313	0.000846024	0.00217072	0.000888325	0.00264048	0.0017644
>NW_026971085.1 Symsagittifera roscoffensis unplaced genomic scaffold, txSymRosc1.1 SCAFFOLD_709, whole genome shotgun sequence	NW_026971085.1	0.00262414	0.00201857	0	0	0.0286132	0	0	0	0	0	0.00191764	0	0	0	0	0	0	0	0	0	0.0033256	0.000191764	0.00175868
>QESU01000331.1 Fusarium oxysporum f. sp. lycopersici 4287 U_2, whole genome shotgun sequence	QESU01000331.1	0	0	0.000155848	0.000323999	0	0	0.000319898	0	0.000155848	0.00016405	0.00102941	0.00209164	0.000467543	0.00153387	0.00016405	0.0003281	0.0003281	0.00016405	0.0279377	0	0.000111964	0.00340445	0.00175821
>CAXIWF010001562.1 Eutreptiella sp. 'Long Island Sound 2002' genome assembly, contig: scaffold_3045, whole genome shotgun sequence	CAXIWF010001562.1	0.00210116	0	0	0.00220366	0.00204991	0.00204991	0.00614975	0	0	0	0.00204991	0	0.00409983	0	0.00614975	0.00409983	0.00210116	0	0	0.00210116	0.00145544	0.00206017	0.0017578
>NC_072842.1 Fusarium oxysporum Fo47 chromosome III, complete sequence	NC_072842.1	0.000184791	0.000141311	9.32e-05	0.000113165	0.000407433	0.000132964	0.000216236	0.000124229	0.000181103	0.000169068	0.00122948	0.00078769	0.000276022	0.000464112	0.000275051	0.000427038	0.000202455	0.000407239	0.0290663	0.000220895	0.000176347	0.00333563	0.00175599
>NW_026970856.1 Symsagittifera roscoffensis unplaced genomic scaffold, txSymRosc1.1 SCAFFOLD_625, whole genome shotgun sequence	NW_026970856.1	0	0	0.00292207	0.00146103	0	0	0	0.00146103	0	0.0043831	0	0.00146103	0	0	0.00292207	0.00292207	0.00292207	0.00730516	0.00730516	0	0.00102272	0.00248376	0.00175324
>NC_072845.1 Fusarium oxysporum Fo47 chromosome VI, complete sequence	NC_072845.1	0.000491787	0.000218107	0.000295305	0.000232756	0.000726171	0.000443888	0.000383897	0.000374363	0.000484114	0.000482022	0.00165441	0.00130864	0.000514575	0.00081453	0.000242755	0.000400871	0.000337392	0.000234849	0.0250081	0.000283214	0.000413241	0.00307994	0.00174659
>NZ_CP036556.1 Bacteroides fragilis strain CCUG 4856 plasmid pBF9343, complete sequence	NZ_CP036556.1	0	0	0	0	0.00103939	0	0	0	0	0	0.00103939	0	0.0164114	0	0	0	0	0	0.0123085	0.00410284	0.000103939	0.00338621	0.00174508
>CAXIWF010000698.1 Eutreptiella sp. 'Long Island Sound 2002' genome assembly, contig: scaffold_3450, whole genome shotgun sequence	CAXIWF010000698.1	0	0	0	0	0.00300056	0	0	0	0	0.0136276	0.00237544	0.00300056	0	0	0	0.00337563	0	0.00275052	0.00675127	0	0.00166281	0.00182534	0.00174408
>NW_021638380.1 Babesia ovata DNA, contig: BOVATA_53_v07, strain: Miyake, whole genome shotgun sequence	NW_021638380.1	0	0.00165772	0	0	0.00174497	0.00174497	0.00165772	0.00348994	0.00348994	0	0.00514767	0	0.00348994	0.00174497	0.00174497	0	0.00191947	0.00348994	0	0.0034027	0.00137853	0.00209397	0.00173625
>CAXIWF010001939.1 Eutreptiella sp. 'Long Island Sound 2002' genome assembly, contig: scaffold_1879, whole genome shotgun sequence	CAXIWF010001939.1	0	0	0.00124301	0.00337388	0.00112463	0	0.00236763	0	0.00236763	0.00224925	0.00568232	0.00739886	0	0.00550475	0	0.00112463	0	0.00224925	0	0	0.0012726	0.00219598	0.00173429
>CAXIWF010000568.1 Eutreptiella sp. 'Long Island Sound 2002' genome assembly, contig: scaffold_2711, whole genome shotgun sequence	CAXIWF010000568.1	0.00182284	0.00130203	0	0.00195304	0	0	0.00130203	0	0.00785556	0.00186624	0.00269085	0.00360227	0	0	0.00186624	0.00134543	0.00160583	0	0.00559871	0.00186624	0.00161017	0.00185756	0.00173387
>NW_022158801.1 Fusarium odoratissimum NRRL 54006 unplaced genomic scaffold supercont1.97, whole genome shotgun sequence	NW_022158801.1	0.00133783	0.00133783	0	0	0.00388609	0.00133783	0.00805887	0	0	0.00127413	0.00133783	0.00254826	0	0.00133783	0.00133783	0.00267567	0	0.00133783	0	0.00668918	0.00172326	0.00172645	0.00172485
>QESU01000113.1 Fusarium oxysporum f. sp. lycopersici 4287 S_3n6.1, whole genome shotgun sequence	QESU01000113.1	0.000417349	0.000626023	0.000208674	0.000208674	0.000208674	0.000840188	0.000631514	0.000626023	0.000834697	0.000417349	0.00128499	0.00120811	0.000834697	0.000631514	0	0.000637006	0.000626023	0.00125205	0.0223446	0.000626023	0.000501917	0.0029445	0.00172321
>MK616652.1 |Avian orthoreovirus strain T1502036 segment S4, complete sequence	MK616652.1	0	0	0	0	0	0	0	0	0	0	0	0	0	0.0344203	0	0	0	0	0	0	0	0.00344203	0.00172101
>CAXIWF010000174.1 Eutreptiella sp. 'Long Island Sound 2002' genome assembly, contig: scaffold_2903, whole genome shotgun sequence	CAXIWF010000174.1	0.00445573	0	0.00182062	0	0.00618053	0	0	0	0.00412035	0.00282675	0.00565351	0	0	0	0.00364124	0.00364124	0.00206018	0	0	0	0.0019404	0.00149962	0.00172001
>NW_023502899.1 Fusarium subglutinans strain NRRL 66333 chromosome Unknown NRRL66333_c0000836, whole genome shotgun sequence	NW_023502899.1	0	0	0	0	0	0	0	0	0	0.0343699	0	0	0	0	0	0	0	0	0	0	0.00343699	0	0.00171849
>CAXIWF010001289.1 Eutreptiella sp. 'Long Island Sound 2002' genome assembly, contig: scaffold_942, whole genome shotgun sequence	CAXIWF010001289.1	0.000567173	0.000731837	0	0.00139049	0.00142708	0.00285416	0.000695245	0.00142708	0.00347622	0.00212233	0.00354941	0.00278098	0.00139049	0.00139049	0.00208574	0.000695245	0.000695245	0.00212233	0.00283587	0.00212233	0.00146916	0.00196681	0.00171799
>BPQB01000119.1 Phanerochaete sordida YK-624 DNA, Contig_119, whole genome shotgun sequence	BPQB01000119.1	0.0035524	0.000716209	0.000744858	0.00154701	0.00389618	0.00446915	0.000572967	0.000744858	0.00206268	0.00120323	0.00246376	0.000744858	0.00297943	0.000744858	0.0035524	0.00283619	0.000744858	0	0.000744858	0	0.00195095	0.00148112	0.00171604
>CAXIWF010000278.1 Eutreptiella sp. 'Long Island Sound 2002' genome assembly, contig: scaffold_1628, whole genome shotgun sequence	CAXIWF010000278.1	0.00298906	0	0.00106752	0	0.00234855	0.00208166	0	0.00117427	0.0017881	0.00386976	0.00106752	0.00274887	0.00360288	0	0.00146784	0.00290899	0.00320256	0.00106752	0.00282893	0	0.00153189	0.00188951	0.0017107
>CAXIWF010000065.1 Eutreptiella sp. 'Long Island Sound 2002' genome assembly, contig: scaffold_4149, whole genome shotgun sequence	CAXIWF010000065.1	0	0	0	0	0	0	0	0	0	0	0	0	0.034	0	0	0	0	0	0	0	0	0.0034	0.0017
>BPQB01000149.1 Phanerochaete sordida YK-624 DNA, Contig_149, whole genome shotgun sequence	BPQB01000149.1	0.00523123	0	0.00210328	0	0.00215721	0.00102467	0.0010786	0.0010786	0	0.00318188	0.00431441	0.00204935	0.0010786	0.00323581	0.00102467	0	0.0010786	0.00210328	0.0010786	0.00210328	0.00158555	0.00180666	0.0016961
>OM469282.1 |MAG: Sicinivirus sp. isolate SiV/PB26-SII35/Switzerland/2019, complete genome	OM469282.1	0	0	0	0	0	0	0	0	0.00360602	0	0.00968473	0.0109211	0	0	0.00515145	0	0	0	0.00453328	0	0.000360602	0.00302905	0.00169483
>CAXIWF010000028.1 Eutreptiella sp. 'Long Island Sound 2002' genome assembly, contig: scaffold_1112, whole genome shotgun sequence	CAXIWF010000028.1	0	0	0.000819236	0	0.00118789	0	0.000860197	0.000778274	0.00614427	0	0.00999467	0.00253963	0.000778274	0.000819236	0.00163847	0.00350223	0.00241675	0	0	0.0023553	0.000978987	0.00240446	0.00169172
>MN879597.1 |Avian orthoreovirus isolate D1 segment M1, complete sequence	MN879597.1	0	0.0170678	0	0	0	0.0166302	0	0	0	0	0	0	0	0	0	0	0	0	0	0	0.0033698	0	0.0016849
>NW_021638346.1 Babesia ovata DNA, contig: BOVATA_19_v07, strain: Miyake, whole genome shotgun sequence	NW_021638346.1	0.00269374	0.00107749	0.00109167	0.000538747	0.00215499	0.00107749	0.00272209	0	0.00430998	0.000538747	0.00215499	0.00107749	0.000538747	0	0.00323248	0.00323248	0.000552925	0.00163042	0.00430998	0.000538747	0.0016205	0.00172683	0.00167366
>NC_072847.1 Fusarium oxysporum Fo47 chromosome VIII, complete sequence	NC_072847.1	0.000199114	0.000146376	9.58e-05	0.000230596	0.000576086	0.000156332	0.000323426	0.000148259	0.000305129	0.000337687	0.00163247	0.00096113	0.000504781	0.000600841	0.00036298	0.000605953	0.000187813	0.000266652	0.0254105	0.000343607	0.000251879	0.00308767	0.00166977
>CAXIWF010001186.1 Eutreptiella sp. 'Long Island Sound 2002' genome assembly, contig: scaffold_3962, whole genome shotgun sequence	CAXIWF010001186.1	0	0	0	0	0	0	0	0.0035524	0	0.00523979	0.00701599	0	0.0035524	0.00337478	0	0	0.0106572	0	0	0	0.000879218	0.00246004	0.00166963
>NW_023502378.1 Fusarium subglutinans strain NRRL 66333 chromosome Unknown NRRL66333_c0000315, whole genome shotgun sequence	NW_023502378.1	0.00282682	0	0	0.00188455	0.00312438	0	0.00188455	0.000942273	0.000942273	0.00188455	0.00379389	0.00282682	0.00096707	0.000942273	0.00188455	0.00190934	0.000942273	0.00376909	0.000942273	0.00188455	0.00134894	0.00198621	0.00166758
>CAXIWF010000678.1 Eutreptiella sp. 'Long Island Sound 2002' genome assembly, contig: scaffold_3953, whole genome shotgun sequence	CAXIWF010000678.1	0	0	0	0	0.013338	0	0	0.0033345	0	0	0	0	0.0033345	0.0033345	0.00666901	0	0	0	0	0.0033345	0.00166725	0.00166725	0.00166725
>KM455878.1 |Influenza A virus (A/chicken/Veracruz/1433-1/2006(H5N2)) segment 1 polymerase PB2 (PB2) gene, complete cds	KM455878.1	0.0166667	0	0	0	0	0	0	0	0.0166667	0	0	0	0	0	0	0	0	0	0	0	0.00333333	0	0.00166667
>CAXIWF010001479.1 Eutreptiella sp. 'Long Island Sound 2002' genome assembly, contig: scaffold_659, whole genome shotgun sequence	CAXIWF010001479.1	0.00156635	0.00104424	0.00323713	0.000522118	0.00154025	0.00154025	0.00258449	0.0031066	0.00101813	0.00208847	0.00305439	0.00163162	0.00104424	0.00206237	0.00313271	0.000522118	0.00258449	0	0	0.00101813	0.0018248	0.00150501	0.0016649
>CM010335.1 Fusarium oxysporum f. sp. lycopersici 4287 chromosome 1, whole genome shotgun sequence	CM010335.1	0.000260555	0.000270205	0.000277316	0.000367384	0.000750683	0.000287474	0.000344359	0.000383637	0.000428502	0.000162529	0.00127738	0.000861406	0.000522126	0.000605422	0.000534485	0.000655197	0.000448987	0.000215859	0.0242651	0.000346221	0.000353264	0.00297322	0.00166324
>CAXIWF010001400.1 Eutreptiella sp. 'Long Island Sound 2002' genome assembly, contig: scaffold_2313, whole genome shotgun sequence	CAXIWF010001400.1	0	0.00141533	0	0	0.00275989	0.00275989	0.00134456	0	0.00962423	0	0.00137995	0.00283066	0	0	0.00137995	0	0.00275989	0.00417522	0	0.00275989	0.00179039	0.00152855	0.00165947
>CAXIWF010000053.1 Eutreptiella sp. 'Long Island Sound 2002' genome assembly, contig: scaffold_3441, whole genome shotgun sequence	CAXIWF010000053.1	0.00236686	0	0	0	0.00473373	0.00236686	0	0	0	0	0	0.00473373	0	0.00473373	0	0.0118343	0	0	0.00236686	0	0.000946746	0.00236686	0.0016568
>CAXIWF010002028.1 Eutreptiella sp. 'Long Island Sound 2002' genome assembly, contig: scaffold_3435, whole genome shotgun sequence	CAXIWF010002028.1	0	0	0	0	0.00273088	0	0	0	0	0.00242056	0.00645482	0	0.00347567	0	0.00521351	0.00471698	0.00564796	0.00242056	0	0	0.000515144	0.00279295	0.00165405
>MN299313.1 |Chicken anemia virus isolate 1777TW, complete genome	MN299313.1	0	0	0	0	0.0165361	0	0	0	0	0	0	0	0	0	0	0	0	0.0165361	0	0	0.00165361	0.00165361	0.00165361
>NW_026971524.1 Symsagittifera roscoffensis unplaced genomic scaffold, txSymRosc1.1 SCAFFOLD_801, whole genome shotgun sequence	NW_026971524.1	0	0	0.00443951	0	0.00216426	0	0	0.00210877	0.00210877	0.00210877	0	0.00210877	0.00221976	0.00221976	0.00221976	0	0	0.00688124	0	0.00443951	0.00129301	0.00200888	0.00165094
>QESU01000396.1 Fusarium oxysporum f. sp. lycopersici 4287 U_67, whole genome shotgun sequence	QESU01000396.1	0	0	0	0	0.032604	0	0	0	0	0	0	0	0	0	0	0	0	0	0	0	0.0032604	0	0.0016302
>CAXIWF010000740.1 Eutreptiella sp. 'Long Island Sound 2002' genome assembly, contig: scaffold_1194, whole genome shotgun sequence	CAXIWF010000740.1	0	0.000855835	0.000492105	0.0025675	0.00145492	0.000962814	0.000641876	0	0.00171167	0.0025889	0.00106979	0.00100561	0.000877231	0.00132654	0.00614061	0.00184005	0.00263169	0.00171167	0.000748855	0.00395824	0.00112756	0.00213103	0.0016293
>NC_033081.1 |Chicken calicivirus strain RS/BR/2015, complete genome	NC_033081.1	0	0	0	0	0	0	0	0	0	0	0	0.0092955	0	0	0	0	0.00464775	0.00464775	0	0.0139432	0	0.00325342	0.00162671
>NC_072841.1 Fusarium oxysporum Fo47 chromosome II, complete sequence	NC_072841.1	0.000224717	9.3e-05	0.000179453	0.000122605	0.000482759	0.000210639	0.000250379	9.27e-05	0.000190324	0.000162167	0.00117901	0.000899403	0.000566337	0.000875524	0.000288871	0.000594137	0.000145772	0.000298673	0.0253407	0.000283347	0.000200873	0.00304717	0.00162402
>NW_023502911.1 Fusarium subglutinans strain NRRL 66333 chromosome Unknown NRRL66333_c0000848, whole genome shotgun sequence	NW_023502911.1	0	0	0	0	0	0	0	0	0	0	0	0	0	0	0	0	0	0.0323129	0	0	0	0.00323129	0.00161565
>NW_023502910.1 Fusarium subglutinans strain NRRL 66333 chromosome Unknown NRRL66333_c0000847, whole genome shotgun sequence	NW_023502910.1	0	0	0	0	0.0322034	0	0	0	0	0	0	0	0	0	0	0	0	0	0	0	0.00322034	0	0.00161017
>NW_023502903.1 Fusarium subglutinans strain NRRL 66333 chromosome Unknown NRRL66333_c0000840, whole genome shotgun sequence	NW_023502903.1	0	0	0	0	0	0	0	0	0	0	0	0	0	0	0	0	0.0321782	0	0	0	0	0.00321782	0.00160891
>CAXIWF010001469.1 Eutreptiella sp. 'Long Island Sound 2002' genome assembly, contig: scaffold_625, whole genome shotgun sequence	CAXIWF010001469.1	0.00160568	0.00102066	0.00134429	0.00161812	0.00173015	0.00266368	0	0.00272592	0.00136918	0.00318646	0.000460543	0.00131939	0	0.00186707	0.00268857	0.00299975	0.000697038	0.000871297	0.000497884	0.0034105	0.00172641	0.0014812	0.00160381
>CM010340.1 Fusarium oxysporum f. sp. lycopersici 4287 chromosome 8, whole genome shotgun sequence	CM010340.1	0.000178506	7.61e-05	0.000156749	0.000138948	0.000500656	0.000225975	0.000223503	0.000128811	0.000233145	0.000240068	0.00137835	0.000561477	0.00055134	0.000858656	0.000154771	0.000395827	0.000160457	0.000199274	0.0255555	0.000109279	0.000210251	0.00299249	0.00160137
>CAXIWF010001109.1 Eutreptiella sp. 'Long Island Sound 2002' genome assembly, contig: scaffold_4151, whole genome shotgun sequence	CAXIWF010001109.1	0	0	0	0	0	0	0	0	0	0	0.0145	0	0	0	0	0	0.0175	0	0	0	0	0.0032	0.0016
>NW_026971713.1 Symsagittifera roscoffensis unplaced genomic scaffold, txSymRosc1.1 SCAFFOLD_372, whole genome shotgun sequence	NW_026971713.1	0.000662829	0	0.00198849	0.00331415	0.00331415	0.00331415	0.00338392	0.00132566	0.00331415	0.00132566	0.00334903	0.00200593	0.000662829	0	0.000662829	0	0	0.000662829	0	0.00265132	0.00219431	0.000999477	0.0015969
>CAXIWF010000638.1 Eutreptiella sp. 'Long Island Sound 2002' genome assembly, contig: scaffold_1501, whole genome shotgun sequence	CAXIWF010000638.1	0.00201061	0	0.00201061	0.00286511	0.00311644	0.000955038	0.0010053	0.00382015	0.00201061	0	0.00196034	0.00191008	0.000955038	0	0	0.00351856	0.00191008	0.000955038	0.00191008	0.00098017	0.00177939	0.00140994	0.00159466
>NW_023502383.1 Fusarium subglutinans strain NRRL 66333 chromosome Unknown NRRL66333_c0000320, whole genome shotgun sequence	NW_023502383.1	0.00200265	0.00095126	0.00095126	0.00095126	0.00295391	0.00190252	0.00400531	0.00200265	0	0.00200265	0.00107643	0.00195259	0.00095126	0.00420557	0.000976294	0.00300398	0.00100133	0.00100133	0	0	0.00177235	0.00141688	0.00159461
>CAXIWF010000147.1 Eutreptiella sp. 'Long Island Sound 2002' genome assembly, contig: scaffold_1789, whole genome shotgun sequence	CAXIWF010000147.1	0.00142796	0	0.00254177	0.00117093	0.00248465	0.00379837	0.00208482	0	0.00211338	0.00368413	0	0	0.00122805	0	0.00108525	0.00525489	0	0.0012566	0.00242753	0.00119949	0.0019306	0.00124518	0.00158789
>NW_026971500.1 Symsagittifera roscoffensis unplaced genomic scaffold, txSymRosc1.1 SCAFFOLD_1132, whole genome shotgun sequence	NW_026971500.1	0.00351299	0	0	0	0	0	0	0	0	0.00351299	0.00351299	0	0	0.00351299	0.00351299	0.00351299	0	0	0.010539	0	0.000702598	0.00245909	0.00158084
>NC_076439.1 |Chicken smacovirus mg4_881, complete genome	NC_076439.1	0.0157853	0	0	0	0	0	0.0157853	0	0	0	0	0	0	0	0	0	0	0	0	0	0.00315706	0	0.00157853
>NC_039059.1 |Chicken associated huchismacovirus 1, complete genome	NC_039059.1	0.0315615	0	0	0	0	0	0	0	0	0	0	0	0	0	0	0	0	0	0	0	0.00315615	0	0.00157807
>CP089280.1 Curvularia clavata strain yc1106 chromosome 7	CP089280.1	0.0010506	0.00110031	0.000840683	0.00182533	0.00199002	0.00203939	0.00127639	0.00155397	0.00154568	0.00143693	0.0023111	0.00142761	0.00108443	0.00120389	0.00248338	0.00458422	0.00104818	0.000831706	0.00102505	0.000851731	0.00146593	0.00168513	0.00157553
>NC_028964.1 |Gallivirus Pf-CHK1/GV, complete genome	NC_028964.1	0	0	0	0	0	0	0	0	0	0	0.00446743	0	0	0.00446743	0.00446743	0.00446743	0.00446743	0.00917	0	0	0	0.00315072	0.00157536
>CAXIWF010001088.1 Eutreptiella sp. 'Long Island Sound 2002' genome assembly, contig: scaffold_2061, whole genome shotgun sequence	CAXIWF010001088.1	0.00125901	0	0.00377703	0	0.00125901	0.00125901	0	0.00251802	0	0	0.00371408	0.00125901	0	0	0.00503604	0	0	0.00629505	0.00125901	0.00377703	0.00100721	0.00213402	0.00157062
>CAXIWF010001268.1 Eutreptiella sp. 'Long Island Sound 2002' genome assembly, contig: scaffold_1555, whole genome shotgun sequence	CAXIWF010001268.1	0.00293693	0.000978978	0.000978978	0.00195795	0.00195795	0.000978978	0.00195795	0.000978978	0	0.00293693	0.00391591	0.000978978	0.000978978	0	0.00195795	0.00396744	0.000978978	0	0.00195795	0.000978978	0.00156636	0.00157152	0.00156894
>NW_026970650.1 Symsagittifera roscoffensis unplaced genomic scaffold, txSymRosc1.1 SCAFFOLD_1151, whole genome shotgun sequence	NW_026970650.1	0	0	0	0	0.00466667	0.00444444	0.00888889	0	0.00444444	0	0	0.00444444	0	0	0	0	0	0	0.00444444	0	0.00224444	0.000888889	0.00156667
>CAXIWF010000350.1 Eutreptiella sp. 'Long Island Sound 2002' genome assembly, contig: scaffold_2418, whole genome shotgun sequence	CAXIWF010000350.1	0.00348148	0	0.00137037	0	0	0	0.00144444	0	0	0.00307407	0	0	0.00151852	0	0.00533333	0.00585185	0.00466667	0	0.00174074	0.00281482	0.000937037	0.00219259	0.00156481
>NW_022158689.1 Fusarium odoratissimum NRRL 54006 unplaced genomic scaffold supercont1.3, whole genome shotgun sequence	NW_022158689.1	0.000532545	0.000234431	0.000302729	0.000355799	0.000625763	0.000323957	0.000766976	0.000303652	0.000373797	0.000335033	0.00156902	0.000525623	0.000523315	0.000321188	0.000481782	0.000564848	0.000425944	0.000428713	0.0217204	0.000545928	0.000415468	0.00271067	0.00156307
>NW_022158806.1 Fusarium odoratissimum NRRL 54006 unplaced genomic scaffold supercont1.109, whole genome shotgun sequence	NW_022158806.1	0.00582286	0	0.00388191	0.00388191	0.00408622	0	0	0.00582286	0.00194095	0	0	0	0	0	0.00194095	0.00194095	0	0.00194095	0	0	0.00254367	0.000582286	0.00156298
>CAXIWF010000459.1 Eutreptiella sp. 'Long Island Sound 2002' genome assembly, contig: scaffold_1110, whole genome shotgun sequence	CAXIWF010000459.1	0	0.000777605	0.00163706	0	0.0222231	0.0024556	0	0	0	0.00327413	0.000818532	0	0	0	0	0	0	0	0	0	0.00303675	8.18532e-05	0.0015593
>CAXIWF010001383.1 Eutreptiella sp. 'Long Island Sound 2002' genome assembly, contig: scaffold_2491, whole genome shotgun sequence	CAXIWF010001383.1	0.00142116	0.00399462	0.00153639	0	0.00122912	0.00407144	0.00145957	0.0015748	0.00364893	0.0011523	0.00568466	0.00130593	0	0	0.00142116	0.00149798	0	0	0.0011523	0	0.00200883	0.0011062	0.00155752
>CAXIWF010001381.1 Eutreptiella sp. 'Long Island Sound 2002' genome assembly, contig: scaffold_3458, whole genome shotgun sequence	CAXIWF010001381.1	0.00476878	0.00715317	0.00238439	0	0	0.00238439	0	0.00238439	0	0.00250988	0.00238439	0	0.00238439	0	0.00238439	0	0	0	0.00238439	0	0.0021585	0.000953755	0.00155613
>QESU01000244.1 Fusarium oxysporum f. sp. lycopersici 4287 S_14.8, whole genome shotgun sequence	QESU01000244.1	0	0	0	0	0	0.0238369	0	0	0.00203645	0	0	0.00208866	0.00107044	0	0	0	0.000992115	0	0.00101822	0	0.00258733	0.000516944	0.00155214
>NW_022158767.1 Fusarium odoratissimum NRRL 54006 unplaced genomic scaffold supercont1.111, whole genome shotgun sequence	NW_022158767.1	0.00230083	0	0.00218579	0	0.00218579	0	0.00218579	0.00224331	0.00448663	0.00655738	0	0.00218579	0.00218579	0	0.00218579	0	0	0	0	0.00218579	0.00221455	0.000874317	0.00154444
>MT225405.1 |Sicinivirus A isolate UT-G-Masoumi, complete genome	MT225405.1	0	0	0	0	0.0038446	0	0	0	0.0038446	0.0038446	0.0038446	0	0	0	0	0.0038446	0.0038446	0.0038446	0.00394577	0	0.00115338	0.00193242	0.0015429
>CP089277.1 Curvularia clavata strain yc1106 chromosome 4	CP089277.1	0.000555518	0.000580016	0.000591131	0.00604106	0.00235591	0.00264898	0.00129613	0.00104775	0.00108109	0.000660996	0.00125961	0.00114824	0.0008005	0.000915959	0.00148577	0.00603358	0.000786209	0.000404446	0.000599751	0.00054395	0.00168586	0.0013978	0.00154183
>CAXIWF010000928.1 Eutreptiella sp. 'Long Island Sound 2002' genome assembly, contig: scaffold_2590, whole genome shotgun sequence	CAXIWF010000928.1	0.00309396	0	0	0	0.0260137	0	0	0	0	0	0.00170982	0	0	0	0	0	0	0	0	0	0.00291076	0.000170982	0.00154087
>CAXIWF010001093.1 Eutreptiella sp. 'Long Island Sound 2002' genome assembly, contig: scaffold_3364, whole genome shotgun sequence	CAXIWF010001093.1	0	0	0	0	0.00225975	0	0	0	0	0	0.00237869	0.00237869	0	0	0.00475737	0.00237869	0.00475737	0	0.00237869	0.00951475	0.000225975	0.00285442	0.0015402
>CAXIWF010000392.1 Eutreptiella sp. 'Long Island Sound 2002' genome assembly, contig: scaffold_3107, whole genome shotgun sequence	CAXIWF010000392.1	0	0.00601139	0	0.00216199	0	0	0.0076988	0	0	0.00258384	0.00221472	0.0020038	0.0018456	0	0	0	0.0020038	0.00221472	0.0020038	0	0.0018456	0.00122864	0.00153712
>NW_025407933.1 Naegleria fowleri strain ATCC 30894 chromosome Unknown tig1, whole genome shotgun sequence	NW_025407933.1	0.00195376	0.000883026	0.000749185	0.00143798	0.0020419	0.0014494	0.00131556	0.00131719	0.00187704	0.00168771	0.00213493	0.00134168	0.00107889	0.00131719	0.00182155	0.00178074	0.00126986	0.00163711	0.00157345	0.00207128	0.00147127	0.00160267	0.00153697
>CAXIWF010002071.1 Eutreptiella sp. 'Long Island Sound 2002' genome assembly, contig: scaffold_647, whole genome shotgun sequence	CAXIWF010002071.1	0.00065621	0.00122235	0.000849213	0.00204583	0.000488941	0.0019815	0.0019815	0.000977882	0.00102935	0.00231604	0.000810613	0.00140249	0.0019043	0.00183996	0.00245757	0.00147969	0.00183996	0.00200723	0.000874947	0.00253477	0.00135488	0.00171515	0.00153502
>MN379625.1 |Chicken smacovirus mg6_1052, complete genome	MN379625.1	0	0.01554	0	0	0	0	0	0	0	0.0151515	0	0	0	0	0	0	0	0	0	0	0.00306915	0	0.00153458
>CAXIWF010001016.1 Eutreptiella sp. 'Long Island Sound 2002' genome assembly, contig: scaffold_2857, whole genome shotgun sequence	CAXIWF010001016.1	0	0.00177222	0.00181886	0.00139912	0.00531667	0.0018655	0	0.00177222	0	0.00135249	0.00177222	0	0	0	0.00317135	0	0.00354444	0.00359108	0	0.00317135	0.00152971	0.00152504	0.00152738
>CAXIWF010000636.1 Eutreptiella sp. 'Long Island Sound 2002' genome assembly, contig: scaffold_3719, whole genome shotgun sequence	CAXIWF010000636.1	0.00832238	0	0	0	0.00277413	0	0.00277413	0	0	0	0.00277413	0	0	0.00277413	0	0	0.00277413	0.00832238	0	0	0.00138706	0.00166448	0.00152577
>CAXIWF010001864.1 Eutreptiella sp. 'Long Island Sound 2002' genome assembly, contig: scaffold_371, whole genome shotgun sequence	CAXIWF010001864.1	0.0024234	0.000539378	0.0017093	0.000433022	0.00164852	0.000964804	0.000303875	0.00036465	0.00335022	0.00308433	0.00201317	0.00106356	0.00227147	0.0012231	0.00111674	0.00110155	0.00110914	0.000698913	0.00221829	0.00286402	0.00148215	0.001568	0.00152507
>CAXIWF010000195.1 Eutreptiella sp. 'Long Island Sound 2002' genome assembly, contig: scaffold_1165, whole genome shotgun sequence	CAXIWF010000195.1	0	0	0.00358544	0	0.00430253	0.00282617	0.0025309	0.000906905	0.00339562	0.000653815	0.00255199	0	0.00107563	0	0.0032269	0.00156072	0.000991268	0.00225672	0	0.000632725	0.00182014	0.00122959	0.00152487
>CAXIWF010001566.1 Eutreptiella sp. 'Long Island Sound 2002' genome assembly, contig: scaffold_2359, whole genome shotgun sequence	CAXIWF010001566.1	0.00412073	0.00137358	0.00274715	0	0	0.00137358	0	0.00419302	0	0.00137358	0.00137358	0.00137358	0.00274715	0.00412073	0	0.00144587	0	0.00419302	0	0	0.00151816	0.00152539	0.00152178
>NW_023502350.1 Fusarium subglutinans strain NRRL 66333 chromosome Unknown NRRL66333_c0000287, whole genome shotgun sequence	NW_023502350.1	0.00813663	0.00229598	0	0.000805607	0.00306131	0.00153065	0	0.00229598	0	0	0	0.00229598	0.00153065	0.00229598	0.00306131	0.00153065	0	0	0.000765327	0.000765327	0.00181262	0.00122452	0.00151857
>NW_026970984.1 Symsagittifera roscoffensis unplaced genomic scaffold, txSymRosc1.1 SCAFFOLD_639, whole genome shotgun sequence	NW_026970984.1	0	0	0	0.00170289	0.00494648	0	0.00340577	0.0016218	0.00340577	0.00340577	0.00340577	0	0	0.00502757	0	0	0.00340577	0	0	0	0.00184885	0.00118391	0.00151638
>CAXIWF010002263.1 Eutreptiella sp. 'Long Island Sound 2002' genome assembly, contig: scaffold_2852, whole genome shotgun sequence	CAXIWF010002263.1	0.00600028	0	0	0	0.00213963	0.00665147	0	0.00172101	0.0023722	0	0	0.00213963	0	0.00232569	0.00325596	0	0.0037211	0	0	0	0.00188846	0.00114424	0.00151635
>CAXIWF010000508.1 Eutreptiella sp. 'Long Island Sound 2002' genome assembly, contig: scaffold_3698, whole genome shotgun sequence	CAXIWF010000508.1	0	0	0.00274527	0	0	0.00274527	0	0.00274527	0	0	0.00281751	0	0	0	0.00274527	0.00274527	0.00549054	0	0.00549054	0.00274527	0.00082358	0.00220344	0.00151351
>CAXIWF010001759.1 Eutreptiella sp. 'Long Island Sound 2002' genome assembly, contig: scaffold_603, whole genome shotgun sequence	CAXIWF010001759.1	0.000904762	0	0.00135714	0.00279762	0.00182143	0.00280952	0.00135714	0.00216667	0.00319048	0.0017381	0.00407143	0.000452381	0	0.00135714	0.000452381	0.000452381	0.00135714	0.000904762	0.0017381	0.00127381	0.00181429	0.00120595	0.00151012
>MW001864.1 |Chicken proventriculitis-associated circular virus-10 strain CPACV-10, complete genome	MW001864.1	0.00988811	0	0	0	0.0202966	0	0	0	0	0	0	0	0	0	0	0	0	0	0	0	0.00301848	0	0.00150924
>CAXIWF010000284.1 Eutreptiella sp. 'Long Island Sound 2002' genome assembly, contig: scaffold_1565, whole genome shotgun sequence	CAXIWF010000284.1	0.000983717	0.000983717	0	0.000983717	0.00201921	0.00103549	0.00196743	0.000983717	0.00310647	0.000983717	0.000983717	0.00113904	0.000983717	0.000983717	0.00398664	0.00201921	0.00196743	0.00207098	0.00196743	0.00103549	0.00130472	0.00171374	0.00150923
>BPQB01000309.1 Phanerochaete sordida YK-624 DNA, Contig_309, whole genome shotgun sequence	BPQB01000309.1	0	0	0	0	0	0	0	0	0	0.0152761	0	0	0	0	0	0.0148845	0	0	0	0	0.00152761	0.00148844	0.00150803
>QESU01000129.1 Fusarium oxysporum f. sp. lycopersici 4287 S_3n6.17, whole genome shotgun sequence	QESU01000129.1	0	0	0	0	0	0.00125427	0	0	0	0.00119156	0	0.0100969	0	0	0	0	0	0	0.0174971	0	0.000244583	0.0027594	0.00150199
>NW_026970705.1 Symsagittifera roscoffensis unplaced genomic scaffold, txSymRosc1.1 SCAFFOLD_946, whole genome shotgun sequence	NW_026970705.1	0	0	0	0.00246849	0	0.00246849	0.00246849	0	0.00246849	0	0	0.00246849	0.00246849	0	0.00246849	0.00506691	0	0.00246849	0.00493699	0	0.000987398	0.00198779	0.00148759
>CAXIWF010000202.1 Eutreptiella sp. 'Long Island Sound 2002' genome assembly, contig: scaffold_3159, whole genome shotgun sequence	CAXIWF010000202.1	0.00209768	0	0.00408778	0	0	0	0.00849828	0	0	0	0.00451807	0.00414157	0	0	0	0.00188253	0	0.00225904	0	0.00225904	0.00146837	0.00150602	0.0014872
>CAXIWF010001650.1 Eutreptiella sp. 'Long Island Sound 2002' genome assembly, contig: scaffold_1479, whole genome shotgun sequence	CAXIWF010001650.1	0.00189602	0.00189602	0.00189602	0.00189602	0.000997904	0.00294382	0.000948009	0.000948009	0.000948009	0.00284403	0.000948009	0.00189602	0	0.000997904	0	0.000948009	0.00189602	0.000948009	0.00379204	0.000972957	0.00172138	0.0012399	0.00148064
>NW_022159050.1 Fusarium odoratissimum NRRL 54006 unplaced genomic scaffold supercont1.364, whole genome shotgun sequence	NW_022159050.1	0	0	0	0	0.0295031	0	0	0	0	0	0	0	0	0	0	0	0	0	0	0	0.00295031	0	0.00147515
>NW_023502357.1 Fusarium subglutinans strain NRRL 66333 chromosome Unknown NRRL66333_c0000294, whole genome shotgun sequence	NW_023502357.1	0.000781154	0.000822267	0.000822267	0	0.000904494	0	0.00162398	0	0	0	0.0179665	0.000822267	0.00160342	0.00080171	0.000822267	0.00162398	0	0.000842824	0	0	0.000495416	0.0024483	0.00147186
>QESU01000114.1 Fusarium oxysporum f. sp. lycopersici 4287 S_3n6.2, whole genome shotgun sequence	QESU01000114.1	0.000695522	0.000713356	0.00178339	0.000713356	0.00240758	0.00281775	0.00143563	0.00174772	0.00244324	0.000695522	0.00102545	0.00174772	0.000338844	0.00107003	0.0031566	0.00309418	0.000713356	0.000677688	0.000704439	0.00140888	0.00154531	0.00139372	0.00146951
>CAXIWF010001119.1 Eutreptiella sp. 'Long Island Sound 2002' genome assembly, contig: scaffold_501, whole genome shotgun sequence	CAXIWF010001119.1	0.0019261	0.00113415	0.000371533	0.00113415	0.00116348	0.0011146	0.00262028	0.00112437	0.00228786	0.0022292	0.00155457	0.00115371	0.000977718	0.00155457	0.00112437	0.0022683	0.00105594	0.00266917	0.000743066	0.00108527	0.00151057	0.00141867	0.00146462
>BPQB01000164.1 Phanerochaete sordida YK-624 DNA, Contig_164, whole genome shotgun sequence	BPQB01000164.1	0.00143837	0	0.0029505	0.00154901	0.00420447	0.00140149	0	0	0	0.00431511	0.00899904	0	0.00140149	0	0	0.00140149	0.00140149	0	0	0	0.0015859	0.00132035	0.00145312
>BPQB01000033.1 Phanerochaete sordida YK-624 DNA, Contig_033, whole genome shotgun sequence	BPQB01000033.1	0.00212664	0.000762215	0.000657483	0.000442201	0.000936768	0.00092804	0.00153898	0.00125678	0.00194918	0.00226337	0.00402345	0.00114623	0.00132951	0.00096586	0.00112005	0.000858219	0.00139642	0.00256884	0.00157098	0.00118114	0.00128616	0.00161607	0.00145112
>CAXIWF010000098.1 Eutreptiella sp. 'Long Island Sound 2002' genome assembly, contig: scaffold_1055, whole genome shotgun sequence	CAXIWF010000098.1	0	0.000752923	0.000752923	0.00376461	0.00150585	0	0	0.00396275	0.00095106	0.00150585	0.00150585	0.00225877	0.00150585	0.00301169	0.00451753	0.000752923	0.00150585	0	0	0.000752923	0.0013196	0.00158114	0.00145037
>CP089274.1 Curvularia clavata strain yc1106 chromosome 1	CP089274.1	0.000919312	0.000832047	0.00099192	0.00119846	0.00185176	0.00244392	0.00106975	0.000982655	0.00157262	0.00108609	0.00210429	0.00161575	0.000872142	0.0011614	0.00201265	0.00466748	0.000859844	0.000864561	0.00109232	0.000742424	0.00129485	0.00159929	0.00144707
>CAXIWF010001423.1 Eutreptiella sp. 'Long Island Sound 2002' genome assembly, contig: scaffold_3872, whole genome shotgun sequence	CAXIWF010001423.1	0	0	0	0	0	0	0.00646308	0	0	0.00323154	0	0	0	0	0.00306996	0	0.00323154	0.00969462	0	0.00323154	0.000969462	0.00192277	0.00144611
>CP048993.1 Saccharomyces pastorianus strain CBS 1483 chromosome ScXII	CP048993.1	0.00646627	0.000606736	0.00059881	0.00102502	0.00384648	0.000987156	0.000250091	0.000762603	0.000818961	0.000606736	0.00283114	0.00195054	0.00119146	0.00132971	0.00168195	0.0011166	0.000662214	0.000352241	0.000761722	0.00100477	0.00159689	0.00128823	0.00144256
>MN879604.1 |Avian orthoreovirus isolate D2 segment L1, complete sequence	MN879604.1	0	0	0	0	0	0	0	0	0	0	0	0	0	0.0191919	0	0	0	0.00959596	0	0	0	0.00287879	0.00143939
>CAXIWF010001414.1 Eutreptiella sp. 'Long Island Sound 2002' genome assembly, contig: scaffold_1278, whole genome shotgun sequence	CAXIWF010001414.1	0.00185248	0.000903648	0.00291427	0	0.000994013	0.00201062	0.0059189	0.00216876	0.00248503	0.000994013	0.000994013	0.000790692	0	0	0.000994013	0.00216876	0.00176212	0.0018073	0	0	0.00202417	0.000851689	0.00143793
>CAXIWF010000711.1 Eutreptiella sp. 'Long Island Sound 2002' genome assembly, contig: scaffold_766, whole genome shotgun sequence	CAXIWF010000711.1	0.00212628	0	0.00298584	0.00141752	0.00117624	0.0021866	0.00232232	0.0010556	0.00288028	0.0034684	0.00250328	0.00046748	0.00058812	0.00102544	0.00107068	0.0012064	0.00114608	0.00058812	0.00046748	0	0.00196191	0.000906308	0.00143411
>MT215487.1 |Sicinivirus A isolate UT-G-Khajehnasiri, complete genome	MT215487.1	0	0	0.00409615	0	0.00409615	0	0.00409615	0	0	0	0	0	0	0	0	0	0.0122885	0	0	0.00409615	0.00122885	0.00163846	0.00143365
>CAXIWF010000425.1 Eutreptiella sp. 'Long Island Sound 2002' genome assembly, contig: scaffold_2470, whole genome shotgun sequence	CAXIWF010000425.1	0	0.00292664	0	0.00311669	0	0.00171038	0	0.00159635	0.00102623	0	0.00178639	0.00258457	0	0.00315469	0	0.00117826	0.00174839	0.00296465	0.00338274	0.00148233	0.00103763	0.0018282	0.00143292
>CAXIWF010001999.1 Eutreptiella sp. 'Long Island Sound 2002' genome assembly, contig: scaffold_1458, whole genome shotgun sequence	CAXIWF010001999.1	0	0	0.00105776	0.00103316	0.00580537	0.000934763	0.00100856	0.000934763	0	0	0.000983961	0.00103316	0.00206632	0.00103316	0.00186953	0.000934763	0.00403424	0.000983961	0.00103316	0.00383745	0.00107744	0.00178097	0.0014292
>NW_023502345.1 Fusarium subglutinans strain NRRL 66333 chromosome Unknown NRRL66333_c0000282, whole genome shotgun sequence	NW_023502345.1	0.00158472	0.00237709	0.00158472	0.00158472	0.00233747	0	0.000792362	0.00150549	0.00237709	0.00314964	0.00392219	0.000792362	0.000792362	0.00255537	0.000792362	0.00158472	0	0.000792362	0	0	0.00172933	0.00112317	0.00142625
>NW_026971463.1 Symsagittifera roscoffensis unplaced genomic scaffold, txSymRosc1.1 SCAFFOLD_1168, whole genome shotgun sequence	NW_026971463.1	0	0	0	0	0	0	0	0	0	0	0	0	0	0	0	0.019	0	0.0095	0	0	0	0.00285	0.001425
>CAXIWF010000069.1 Eutreptiella sp. 'Long Island Sound 2002' genome assembly, contig: scaffold_2893, whole genome shotgun sequence	CAXIWF010000069.1	0	0	0.00200019	0	0.00204781	0	0.0018097	0	0.00204781	0.00200019	0.0018097	0	0.0018097	0	0.00380989	0.00752453	0	0.0018097	0	0.0018097	0.000990571	0.00185732	0.00142395
>BPQB01000083.1 Phanerochaete sordida YK-624 DNA, Contig_083, whole genome shotgun sequence	BPQB01000083.1	0.00110442	0.00137344	0.00168494	0.0011115	0.000283184	0.00110442	0.00249202	0.000807074	0.000538049	0.00167078	0.00206016	0.000821233	0.000821233	0.000722119	0.00334157	0.00198229	0.00223007	0.0031575	0	0.00113981	0.00121698	0.0016276	0.00142229
>CAXIWF010001697.1 Eutreptiella sp. 'Long Island Sound 2002' genome assembly, contig: scaffold_706, whole genome shotgun sequence	CAXIWF010001697.1	0.000767653	0.00103284	0.00290312	0.00099097	0	0	0.00101888	0.00150739	0.00231692	0.00220526	0.00259606	0.00139573	0.00118637	0.00041872	0.000697866	0.00167488	0.00110263	0.00216338	0.00216338	0.002289	0.0012743	0.0015688	0.00142155
>BPQB01000299.1 Phanerochaete sordida YK-624 DNA, Contig_299, whole genome shotgun sequence	BPQB01000299.1	0	0	0	0	0	0	0	0	0.0141844	0	0	0	0.0141844	0	0	0	0	0	0	0	0.00141844	0.00141844	0.00141844
>CAXIWF010001654.1 Eutreptiella sp. 'Long Island Sound 2002' genome assembly, contig: scaffold_527, whole genome shotgun sequence	CAXIWF010001654.1	0.0015669	0.00117517	0.0015669	0.000783449	0	0.00275238	0.000412341	0.00117517	0.0024122	0.00235035	0.000824683	0.000391724	0.000391724	0.000783449	0.00245343	0.00237096	0.00235035	0.0015669	0.000783449	0.00220603	0.00141949	0.00141227	0.00141588
>CAXIWF010001220.1 Eutreptiella sp. 'Long Island Sound 2002' genome assembly, contig: scaffold_2530, whole genome shotgun sequence	CAXIWF010001220.1	0	0	0	0	0.00255744	0	0	0	0	0	0	0	0	0.00893138	0.00995436	0.00236072	0.00448536	0	0	0	0.000255744	0.00257318	0.00141446
>CAXIWF010000075.1 Eutreptiella sp. 'Long Island Sound 2002' genome assembly, contig: scaffold_2027, whole genome shotgun sequence	CAXIWF010000075.1	0.00124336	0.00118119	0	0	0.00118119	0.00118119	0	0.00118119	0	0.00118119	0.00506667	0.0036679	0	0.00124336	0.00254888	0.00497342	0	0	0.00363682	0	0.00071493	0.00211371	0.00141432
>NW_022158817.1 Fusarium odoratissimum NRRL 54006 unplaced genomic scaffold supercont1.125, whole genome shotgun sequence	NW_022158817.1	0	0	0.00275722	0	0	0	0	0.00275722	0	0	0	0	0.00275722	0	0	0	0	0	0.019881	0	0.000551444	0.00226382	0.00140763
>NW_023502484.1 Fusarium subglutinans strain NRRL 66333 chromosome Unknown NRRL66333_c0000421, whole genome shotgun sequence	NW_023502484.1	0.00240428	0	0.00480856	0	0.00228407	0.00228407	0.00228407	0	0.00240428	0.00240428	0.00240428	0	0	0.00228407	0.00228407	0.00228407	0	0	0	0	0.00188736	0.000925648	0.0014065
>NW_022158908.1 Fusarium odoratissimum NRRL 54006 unplaced genomic scaffold supercont1.222, whole genome shotgun sequence	NW_022158908.1	0	0	0	0	0	0	0	0	0	0	0	0	0.0281065	0	0	0	0	0	0	0	0	0.00281065	0.00140533
>CAXIWF010001521.1 Eutreptiella sp. 'Long Island Sound 2002' genome assembly, contig: scaffold_1669, whole genome shotgun sequence	CAXIWF010001521.1	0.00108903	0.00108903	0	0.00212361	0.00865777	0.00103458	0	0.00212361	0	0.00103458	0	0.00302205	0	0.00108903	0	0.00108903	0.00108903	0.0010618	0	0.00356657	0.00171522	0.00109175	0.00140349
>CAXIWF010000150.1 Eutreptiella sp. 'Long Island Sound 2002' genome assembly, contig: scaffold_909, whole genome shotgun sequence	CAXIWF010000150.1	0.00134086	0.00141143	0	0.0013585	0	0	0.0032463	0	0.00204658	0.00137615	0.00490473	0.00419901	0.00201129	0.00151729	0	0.000529287	0.00067043	0.00067043	0.00067043	0.00204658	0.00107798	0.00172195	0.00139996
>CAXIWF010000502.1 Eutreptiella sp. 'Long Island Sound 2002' genome assembly, contig: scaffold_1921, whole genome shotgun sequence	CAXIWF010000502.1	0.000933173	0.00370259	0	0.00162553	0.00228778	0	0.00090307	0.00090307	0.00114389	0.0012342	0.00117399	0	0	0.00189645	0.0013245	0.00228778	0.00150512	0.00358218	0.00237808	0.000933173	0.00127333	0.00150813	0.00139073
>NW_026970843.1 Symsagittifera roscoffensis unplaced genomic scaffold, txSymRosc1.1 SCAFFOLD_743, whole genome shotgun sequence	NW_026970843.1	0	0.00397178	0	0	0.00198589	0.00397178	0.00198589	0.00198589	0.00198589	0	0.00397178	0.00397178	0	0	0.00198589	0	0	0	0.00198589	0	0.00158871	0.00119153	0.00139012
>CAXIWF010001210.1 Eutreptiella sp. 'Long Island Sound 2002' genome assembly, contig: scaffold_3684, whole genome shotgun sequence	CAXIWF010001210.1	0.00287253	0	0.0027289	0	0.0027289	0	0.00236984	0.00574506	0	0.00186714	0	0.0038061	0	0.00280072	0	0	0.00287253	0	0	0	0.00183124	0.000947935	0.00138959
>CAXIWF010001177.1 Eutreptiella sp. 'Long Island Sound 2002' genome assembly, contig: scaffold_898, whole genome shotgun sequence	CAXIWF010001177.1	0	0.00136116	0	0.00232095	0.00141351	0.00111685	0.00324585	0	0.00177998	0.0043627	0.00380427	0.00066313	0.00066313	0	0.000907441	0	0.000924892	0.00338545	0.000575876	0.0012041	0.0015601	0.00121283	0.00138646
>NW_022158687.1 Fusarium odoratissimum NRRL 54006 unplaced genomic scaffold supercont1.1, whole genome shotgun sequence	NW_022158687.1	0.000288047	0.000121248	0.000237656	0.000163938	0.000541547	0.000294429	0.000260541	0.000130491	0.000307412	0.000273304	0.00158459	0.000696463	0.000387511	0.000500617	0.000273964	0.000418978	0.000284967	0.000195406	0.02034	0.000374968	0.000261861	0.00250575	0.00138381
>NW_026971506.1 Symsagittifera roscoffensis unplaced genomic scaffold, txSymRosc1.1 SCAFFOLD_831, whole genome shotgun sequence	NW_026971506.1	0.00228898	0	0	0.00228898	0	0	0.00457797	0	0.00686695	0	0.00228898	0	0	0.00228898	0	0.00228898	0	0	0	0.00457797	0.00160229	0.00114449	0.00137339
>CAXIWF010001061.1 Eutreptiella sp. 'Long Island Sound 2002' genome assembly, contig: scaffold_3448, whole genome shotgun sequence	CAXIWF010001061.1	0	0.00249937	0.00499875	0	0.00243689	0.00249937	0	0	0	0.00243689	0	0.00249937	0	0.00749812	0	0	0	0	0.00249937	0	0.00148713	0.00124969	0.00136841
>CM010336.1 Fusarium oxysporum f. sp. lycopersici 4287 chromosome 2, whole genome shotgun sequence	CM010336.1	0.000174635	0.000198642	0.000147866	0.000170386	0.000524329	0.000189719	0.000227535	0.00018547	0.000307629	0.000128958	0.00136351	0.000784369	0.000394309	0.000700663	0.000230722	0.00040132	0.000199279	0.000205015	0.0205404	0.000282772	0.000225517	0.00251023	0.00136787
>BPQB01000154.1 Phanerochaete sordida YK-624 DNA, Contig_154, whole genome shotgun sequence	BPQB01000154.1	0.0034632	0	0	0.0011345	0	0.0011345	0.002269	0.0045977	0	0	0.0011345	0.0011345	0.0011345	0.0011345	0.00340349	0.002269	0.00340349	0	0.0011345	0	0.00125989	0.00147485	0.00136737
>BPQB01000006.1 Phanerochaete sordida YK-624 DNA, Contig_006, whole genome shotgun sequence	BPQB01000006.1	0.00103543	0.000934616	0.00093936	0.000846848	0.00168895	0.00244447	0.0014126	0.00128213	0.0024587	0.00129637	0.00130111	0.00175774	0.000940546	0.000857522	0.00132364	0.00242905	0.00124536	0.000848034	0.000946477	0.00129637	0.00143395	0.00129459	0.00136427
>BPQB01000081.1 Phanerochaete sordida YK-624 DNA, Contig_081, whole genome shotgun sequence	BPQB01000081.1	0.00105333	0.00407652	0.00106701	0.00183307	0.00350198	0.00234605	0.00157315	0.00138164	0.000807097	0.000547184	0.00165523	0.00110805	0.000554024	0.000595063	0.000266752	0.000519825	0.000547184	0.0013406	0.0014432	0.00101913	0.0018187	0.000904906	0.00136181
>NW_023502234.1 Fusarium subglutinans strain NRRL 66333 chromosome Unknown NRRL66333_c0000171, whole genome shotgun sequence	NW_023502234.1	0.000857993	0.000354388	0	0	0.000727429	0	0.000708777	0	0.00430862	0.000354388	0.00196779	0.00106317	0.00141755	0.00177194	0.0031895	0.00289106	0.00248072	0.00142688	0.00119373	0.00248072	0.000731159	0.00198831	0.00135973
>CAXIWF010000360.1 Eutreptiella sp. 'Long Island Sound 2002' genome assembly, contig: scaffold_1141, whole genome shotgun sequence	CAXIWF010000360.1	0.00164221	0.00081071	0.00236977	0	0.00315969	0.000789922	0.00162142	0.00157985	0.00157985	0.00157985	0.00157985	0.000831497	0	0.00157985	0	0.00399119	0.000831497	0.000831497	0.00162142	0.000789922	0.00151333	0.00120567	0.0013595
>NW_022158863.1 Fusarium odoratissimum NRRL 54006 unplaced genomic scaffold supercont1.175, whole genome shotgun sequence	NW_022158863.1	0	0	0	0.00905592	0	0.00905592	0	0	0	0	0	0	0	0	0.00905592	0	0	0	0	0	0.00181118	0.000905592	0.00135839
>CAXIWF010000921.1 Eutreptiella sp. 'Long Island Sound 2002' genome assembly, contig: scaffold_3604, whole genome shotgun sequence	CAXIWF010000921.1	0	0	0	0	0.00257959	0	0.00556649	0.00285113	0.00271536	0	0	0	0	0.00271536	0	0.00543072	0.00529496	0	0	0	0.00137126	0.0013441	0.00135768
>CAXIWF010001738.1 Eutreptiella sp. 'Long Island Sound 2002' genome assembly, contig: scaffold_2489, whole genome shotgun sequence	CAXIWF010001738.1	0.0015361	0.0015361	0	0.00660522	0	0	0.0015361	0.0030722	0	0.00176651	0.00126728	0.00407066	0	0.0015361	0.00134409	0.00142089	0	0.00145929	0	0	0.00160522	0.00110983	0.00135753
>CAXIWF010000002.1 Eutreptiella sp. 'Long Island Sound 2002' genome assembly, contig: scaffold_3928, whole genome shotgun sequence	CAXIWF010000002.1	0.00342348	0	0	0	0.0135228	0	0	0	0	0	0.00325231	0.00359466	0	0	0	0	0	0	0	0.0033379	0.00169462	0.00101849	0.00135656
>BPQB01000096.1 Phanerochaete sordida YK-624 DNA, Contig_096, whole genome shotgun sequence	BPQB01000096.1	0.00176197	0	0.000340478	0.000697979	0.00100441	0.00278341	0.00380484	0.00248549	0.00177048	0.000331966	0.000646908	0.00209394	0.00209394	0.00034899	0.00139596	0.000749051	0.000680955	0.00141298	0.00183007	0.000885242	0.0014981	0.0012138	0.00135595
>QESU01000306.1 Fusarium oxysporum f. sp. lycopersici 4287 S_15.7, whole genome shotgun sequence	QESU01000306.1	0	0	0	0	0	0	0	0	0.000977813	0	0.00093125	0	0	0.00093125	0	0	0	0	0.0242591	0	9.77813e-05	0.00261216	0.00135497
>NZ_CP078089.1 Allobaculum mucilyticum strain 128 chromosome, complete genome	NZ_CP078089.1	0.000464354	0.00184342	0.000384841	0.00483246	0.00319164	0.000751872	0.000665362	0.000574081	0.000669497	0.000501248	0.0016122	0.00113003	0.000591892	0.000949381	0.00110077	0.00438592	0.00091535	0.000703846	0.000730244	0.00107819	0.00138788	0.00131978	0.00135383
>CAXIWF010001112.1 Eutreptiella sp. 'Long Island Sound 2002' genome assembly, contig: scaffold_737, whole genome shotgun sequence	CAXIWF010001112.1	0.00261495	0	0	0.010547	0.0005811	0.00194668	0.00171424	0.00110409	0.00171424	0.000610155	0.000610155	0.00217912	0.00113314	0.000610155	0	0.000552045	0.00110409	0	0	0	0.00208324	0.000618871	0.00135106
>CAXIWF010000931.1 Eutreptiella sp. 'Long Island Sound 2002' genome assembly, contig: scaffold_2760, whole genome shotgun sequence	CAXIWF010000931.1	0	0.00168209	0.00168209	0	0	0	0.00177062	0.00168209	0.00168209	0	0	0.00672834	0	0.00168209	0.00168209	0.00168209	0.00168209	0	0.00168209	0.00336417	0.000849896	0.00185029	0.00135009
>CAXIWF010001430.1 Eutreptiella sp. 'Long Island Sound 2002' genome assembly, contig: scaffold_3228, whole genome shotgun sequence	CAXIWF010001430.1	0	0	0.00443508	0.00210666	0	0.00421333	0.00210666	0	0	0.00110877	0	0	0.00210666	0	0.00221754	0	0.00232842	0.0021621	0.00421333	0	0.00139705	0.0013028	0.00134993
>CAXIWF010002075.1 Eutreptiella sp. 'Long Island Sound 2002' genome assembly, contig: scaffold_2925, whole genome shotgun sequence	CAXIWF010002075.1	0	0	0.00213127	0	0	0	0	0.00193751	0.00184064	0	0	0	0	0.00784694	0.00387503	0.00368128	0	0	0.00368128	0.00184064	0.000590942	0.00209252	0.00134173
>QESU01000076.1 Fusarium oxysporum f. sp. lycopersici 4287 S_1n15.21, whole genome shotgun sequence	QESU01000076.1	0	0	0	0	0.0268048	0	0	0	0	0	0	0	0	0	0	0	0	0	0	0	0.00268047	0	0.00134024
>CAXIWF010001774.1 Eutreptiella sp. 'Long Island Sound 2002' genome assembly, contig: scaffold_1154, whole genome shotgun sequence	CAXIWF010001774.1	0	0.00211518	0.00134031	0.00368586	0.00242932	0.0019267	0	0.00150785	0.00167539	0.00175916	0.000900524	0	0.000795812	0.00211518	0	0.00270157	0.0019267	0	0.00125654	0.000649215	0.00164398	0.00103455	0.00133927
>NW_023502491.1 Fusarium subglutinans strain NRRL 66333 chromosome Unknown NRRL66333_c0000428, whole genome shotgun sequence	NW_023502491.1	0	0	0	0	0.00486618	0.00486618	0	0	0	0	0.00486618	0.00243309	0	0.00243309	0	0	0.00243309	0	0.00486618	0	0.000973236	0.00170316	0.0013382
>CAXIWF010001881.1 Eutreptiella sp. 'Long Island Sound 2002' genome assembly, contig: scaffold_378, whole genome shotgun sequence	CAXIWF010001881.1	0.000995505	0.00032665	0.00185879	0.00205323	0.00136104	0.00101106	0.0027843	0.000684409	0.000528862	0.00175769	0.00105772	0.000544417	0.000466643	0.00163325	0.00205323	0.00344538	0	0.00109661	0.00157103	0.00150881	0.00133615	0.00133771	0.00133693
>QESU01000459.1 Fusarium oxysporum f. sp. lycopersici 4287 S_1n15.9_r, whole genome shotgun sequence	QESU01000459.1	0.00104124	0	0	0	0.00104124	0	0	0	0	0	0	0	0	0	0	0	0	0	0.0246061	0	0.000208248	0.00246061	0.00133443
>BPQB01000113.1 Phanerochaete sordida YK-624 DNA, Contig_113, whole genome shotgun sequence	BPQB01000113.1	0.000432501	0.000432501	0.000455265	0.0012406	0.0201568	0.000432501	0.000432501	0.000432501	0.000489409	0	0	0	0.000432501	0.000432501	0	0.000432501	0	0.000432501	0	0.000432501	0.00245046	0.000216251	0.00133336
>NW_026970617.1 Symsagittifera roscoffensis unplaced genomic scaffold, txSymRosc1.1 SCAFFOLD_848, whole genome shotgun sequence	NW_026970617.1	0	0	0	0.00443278	0	0	0	0	0	0.00221639	0.00443278	0.00221639	0	0	0.00221639	0	0.00443278	0	0	0.00664917	0.000664917	0.00199475	0.00132983
>NW_023502840.1 Fusarium subglutinans strain NRRL 66333 chromosome Unknown NRRL66333_c0000777, whole genome shotgun sequence	NW_023502840.1	0	0	0	0	0.0265734	0	0	0	0	0	0	0	0	0	0	0	0	0	0	0	0.00265734	0	0.00132867
>NW_026970988.1 Symsagittifera roscoffensis unplaced genomic scaffold, txSymRosc1.1 SCAFFOLD_699, whole genome shotgun sequence	NW_026970988.1	0	0.00377846	0.00188923	0.00377846	0	0	0	0.00377846	0.00188923	0	0.00188923	0.00377846	0	0.00188923	0	0.00188923	0.00188923	0	0	0	0.00151139	0.00113354	0.00132246
>CAXIWF010002016.1 Eutreptiella sp. 'Long Island Sound 2002' genome assembly, contig: scaffold_2069, whole genome shotgun sequence	CAXIWF010002016.1	0	0	0.0012635	0	0	0	0	0	0.00240066	0	0.00252701	0	0.0012635	0.00379051	0	0.0114031	0	0	0.00252701	0.00120033	0.000366416	0.00227115	0.00131878
>QESU01000085.1 Fusarium oxysporum f. sp. lycopersici 4287 S_2.5, whole genome shotgun sequence	QESU01000085.1	0	0.000688818	0	0	0.000725071	0	0	0	0.000725071	0	0.000688818	0.000688818	0	0	0	0.0014864	0.00541991	0	0.0158972	0	0.000213896	0.00241811	0.001316
>CAXIWF010000610.1 Eutreptiella sp. 'Long Island Sound 2002' genome assembly, contig: scaffold_2115, whole genome shotgun sequence	CAXIWF010000610.1	0	0	0	0.00383129	0.00141661	0.0015132	0.00264005	0.00122344	0.00502254	0.00350934	0	0	0	0.00218931	0	0	0.00125563	0.00244688	0	0.00122344	0.00191565	0.000711526	0.00131359
>NW_026970976.1 Symsagittifera roscoffensis unplaced genomic scaffold, txSymRosc1.1 SCAFFOLD_787, whole genome shotgun sequence	NW_026970976.1	0	0	0	0	0	0	0	0	0	0	0	0	0.00655129	0.0109188	0.00436753	0.00218376	0	0.00218376	0	0	0	0.00262052	0.00131026
>CAXIWF010000339.1 Eutreptiella sp. 'Long Island Sound 2002' genome assembly, contig: scaffold_609, whole genome shotgun sequence	CAXIWF010000339.1	0	0.0029827	0.00163022	0.000941904	0.000470952	0.000470952	0.00200456	0.000845298	0.00346572	0.00117134	0.00219778	0.000470952	0.00144908	0.0017872	0.00108681	0.000519255	0.00101436	0.000470952	0.000507179	0.00271703	0.00139836	0.00122206	0.00131021
>MT175600.1 |Avian leukosis virus strain SCAU1903, complete genome	MT175600.1	0	0.00525348	0	0	0	0.00525348	0	0	0	0.00512214	0	0	0	0	0	0.00525348	0	0	0.00525348	0	0.00156291	0.0010507	0.0013068
>BPQB01000025.1 Phanerochaete sordida YK-624 DNA, Contig_025, whole genome shotgun sequence	BPQB01000025.1	0.00110449	0.0008896	0.000452887	0.000924259	0.00361616	0.00156662	0.00119923	0.00131707	0.00136328	0.00107676	0.00478073	0.000589215	0.00127317	0.000753271	0.000739407	0.00111835	0.000725544	0.000646981	0.00114377	0.00085494	0.00135104	0.00126254	0.00130679
>NW_023502164.1 Fusarium subglutinans strain NRRL 66333 chromosome Unknown NRRL66333_c0000101, whole genome shotgun sequence	NW_023502164.1	0.00159164	0.00177768	0.00199472	0.00138493	0.00217559	0.00100253	0.000609784	0.00220142	0.0010232	0.000599449	0.00158131	0.0013746	0.000599449	0.000403078	0.00118856	0.000806156	0.0013746	0.0012299	0.00238229	0.000806156	0.00143609	0.00117461	0.00130535
>NW_023502832.1 Fusarium subglutinans strain NRRL 66333 chromosome Unknown NRRL66333_c0000769, whole genome shotgun sequence	NW_023502832.1	0	0	0	0	0	0	0	0	0	0	0	0	0	0.0260452	0	0	0	0	0	0	0	0.00260452	0.00130226
>CAXIWF010001261.1 Eutreptiella sp. 'Long Island Sound 2002' genome assembly, contig: scaffold_3216, whole genome shotgun sequence	CAXIWF010001261.1	0	0.0023207	0	0	0.00629904	0	0.00221019	0.00209968	0	0	0.00209968	0	0.00221019	0	0.00209968	0.00215493	0.00209968	0	0.00243121	0	0.00129296	0.00130954	0.00130125
>NW_026971202.1 Symsagittifera roscoffensis unplaced genomic scaffold, txSymRosc1.1 SCAFFOLD_828, whole genome shotgun sequence	NW_026971202.1	0	0	0	0	0.0195128	0	0	0	0	0	0.00650425	0	0	0	0	0	0	0	0	0	0.00195127	0.000650425	0.00130085
>NW_026971012.1 Symsagittifera roscoffensis unplaced genomic scaffold, txSymRosc1.1 SCAFFOLD_1178, whole genome shotgun sequence	NW_026971012.1	0	0	0	0.026	0	0	0	0	0	0	0	0	0	0	0	0	0	0	0	0	0.0026	0	0.0013
>QESU01000204.1 Fusarium oxysporum f. sp. lycopersici 4287 S_6.17, whole genome shotgun sequence	QESU01000204.1	0.00146469	0	0	0	0	0	0.00485661	0	0.00454826	0.00447117	0.00146469	0	0.00161887	0	0	0.00146469	0.00154178	0.00308356	0.00146469	0	0.00153407	0.00106383	0.00129895
>CAXIWF010000548.1 Eutreptiella sp. 'Long Island Sound 2002' genome assembly, contig: scaffold_3704, whole genome shotgun sequence	CAXIWF010000548.1	0	0.00275442	0	0	0.00869817	0	0	0	0.00579878	0.00579878	0	0	0	0	0	0	0	0	0	0.00289939	0.00230502	0.000289939	0.00129748
>NW_023502600.1 Fusarium subglutinans strain NRRL 66333 chromosome Unknown NRRL66333_c0000537, whole genome shotgun sequence	NW_023502600.1	0	0	0	0	0	0.00601076	0	0.00664347	0	0.00664347	0	0	0	0	0.00664347	0	0	0	0	0	0.00192977	0.000664347	0.00129706
>BPQB01000066.1 Phanerochaete sordida YK-624 DNA, Contig_066, whole genome shotgun sequence	BPQB01000066.1	0.00139429	0.000800426	0.00120838	0.000784933	0.00217922	0.00220504	0.00223086	0.00159052	0.00137363	0.00100182	0.00226185	0.00140462	0.000196233	0.000991495	0.000981167	0.00120838	0.000981167	0.0005887	0.00100699	0.00153888	0.00147691	0.00111595	0.00129643
>CAXIWF010000307.1 Eutreptiella sp. 'Long Island Sound 2002' genome assembly, contig: scaffold_3375, whole genome shotgun sequence	CAXIWF010000307.1	0	0	0	0	0.00454681	0.00227341	0.00430751	0	0	0	0	0	0.00227341	0.00287167	0	0.00963207	0	0	0	0	0.00111277	0.00147772	0.00129524
>CAXIWF010000269.1 Eutreptiella sp. 'Long Island Sound 2002' genome assembly, contig: scaffold_3586, whole genome shotgun sequence	CAXIWF010000269.1	0	0	0	0.00254606	0	0	0.00509213	0	0	0	0	0.00522613	0.00274707	0	0	0	0.00254606	0.00254606	0	0.00509213	0.000763819	0.00181574	0.00128978
>CAXIWF010000275.1 Eutreptiella sp. 'Long Island Sound 2002' genome assembly, contig: scaffold_2012, whole genome shotgun sequence	CAXIWF010000275.1	0.00241718	0	0	0.000929685	0.00247916	0.00123958	0.00123958	0	0.00247916	0.00371874	0.0011776	0.00362577	0.0014875	0	0	0	0	0.00123958	0.00123958	0.00247916	0.00145031	0.00112492	0.00128761
>EU414523.1 |Influenza A virus (A/chicken/Shandong/B2/2007(H9N2)) segment 5, complete sequence	EU414523.1	0	0	0	0	0	0	0	0.0256739	0	0	0	0	0	0	0	0	0	0	0	0	0.00256739	0	0.0012837
>CAXIWF010000695.1 Eutreptiella sp. 'Long Island Sound 2002' genome assembly, contig: scaffold_2118, whole genome shotgun sequence	CAXIWF010000695.1	0	0.00283642	0.00254633	0.00103143	0	0.00116036	0.00244964	0	0.00154714	0	0	0	0.00244964	0	0.00206285	0.00248187	0.00244964	0	0.00464142	0	0.00115713	0.00140854	0.00128284
>CAXIWF010000345.1 Eutreptiella sp. 'Long Island Sound 2002' genome assembly, contig: scaffold_570, whole genome shotgun sequence	CAXIWF010000345.1	0.00160339	0.000964277	0	0.000280313	0	0.00213038	0.00178279	0.000459713	0.00222008	0.00256767	0.000538201	0.000986702	0.00150248	0	0.00418227	0.00151369	0.00262373	0.00185007	0	0.000448501	0.00120086	0.00136456	0.00128271
>NW_023502231.1 Fusarium subglutinans strain NRRL 66333 chromosome Unknown NRRL66333_c0000168, whole genome shotgun sequence	NW_023502231.1	0.00236311	0.00142886	0.000696111	0.00395684	0.000696111	0.000696111	0.00208833	0.00256462	0.00300427	0.00170364	0.00144718	0	0	0	0.000696111	0.000879298	0.000860979	0.000696111	0.00186851	0	0.0019198	0.000644819	0.00128231
>QESU01000141.1 Fusarium oxysporum f. sp. lycopersici 4287 S_3n6.29, whole genome shotgun sequence	QESU01000141.1	0	0	0.00170917	0.00170917	0	0.00512751	0	0	0.010255	0	0.00170917	0	0.00341834	0	0	0	0	0	0	0.00170917	0.00188009	0.000683668	0.00128188
>MT538247.1 |Avian leukosis virus strain GD19HZ02, complete genome	MT538247.1	0	0	0	0	0.00498688	0	0	0	0	0	0	0	0	0	0	0.0103675	0	0.00498688	0	0.00524934	0.000498688	0.00206037	0.00127953
>BPQB01000023.1 Phanerochaete sordida YK-624 DNA, Contig_023, whole genome shotgun sequence	BPQB01000023.1	0.0021556	0.000675007	0.00178158	0.000504596	0.00173289	0.000885255	0.000891895	0.00137657	0.00208256	0.000845419	0.00242339	0.000690499	0.00127919	0.000849845	0.00162887	0.00145403	0.0012128	0.00067722	0.00102468	0.00140092	0.00129314	0.00126414	0.00127864
>BPQB01000020.1 Phanerochaete sordida YK-624 DNA, Contig_020, whole genome shotgun sequence	BPQB01000020.1	0.00116381	0.00101834	0.00123459	0.00109501	0.00297441	0.000680201	0.00192265	0.00147049	0.0020406	0.00133288	0.00154913	0.00123852	0.000389248	0.00154126	0.00113432	0.00115595	0.00106945	0.000605497	0.00109501	0.000843371	0.0014933	0.00106218	0.00127774
>CAXIWF010001941.1 Eutreptiella sp. 'Long Island Sound 2002' genome assembly, contig: scaffold_2641, whole genome shotgun sequence	CAXIWF010001941.1	0	0	0.00318605	0	0.00159302	0.00159302	0	0.00159302	0.00159302	0	0	0.00477907	0	0.00318605	0	0.00318605	0.00159302	0.00163495	0.00159302	0	0.000955815	0.00159722	0.00127651
>CAXIWF010001593.1 Eutreptiella sp. 'Long Island Sound 2002' genome assembly, contig: scaffold_3236, whole genome shotgun sequence	CAXIWF010001593.1	0	0.00111111	0.00266667	0	0	0	0	0	0	0	0.00211111	0	0.0015	0.00516667	0	0.00266667	0.00272222	0.00255556	0.005	0	0.000377778	0.00217222	0.001275
>CAXIWF010000621.1 Eutreptiella sp. 'Long Island Sound 2002' genome assembly, contig: scaffold_2579, whole genome shotgun sequence	CAXIWF010000621.1	0.00344241	0.00141746	0	0	0.00190345	0	0	0.00125547	0	0	0.00186295	0.00198445	0	0	0.00554836	0.00332091	0	0.00121497	0.00149846	0.00202495	0.000801879	0.00174551	0.00127369
>NW_022159013.1 Fusarium odoratissimum NRRL 54006 unplaced genomic scaffold supercont1.327, whole genome shotgun sequence	NW_022159013.1	0	0	0	0	0	0	0	0	0	0	0	0	0	0.025413	0	0	0	0	0	0	0	0.0025413	0.00127065
>KM455898.1 |Influenza A virus (A/chicken/Mexico/1433-5/2005(H5N2)) segment 5 nucleocapsid protein (NP) gene, complete cds	KM455898.1	0	0	0	0	0	0	0	0	0	0	0	0	0	0	0	0	0	0	0.0253841	0	0	0.00253841	0.00126921
>CAXIWF010001004.1 Eutreptiella sp. 'Long Island Sound 2002' genome assembly, contig: scaffold_2146, whole genome shotgun sequence	CAXIWF010001004.1	0.00124329	0.00130873	0.00248659	0.00255202	0	0	0.00130873	0.00124329	0	0	0.00497317	0	0	0	0.00140688	0.00248659	0.00124329	0.00124329	0.00261746	0.00124329	0.00101427	0.0015214	0.00126783
>CP089279.1 Curvularia clavata strain yc1106 chromosome 6	CP089279.1	0.000711428	0.00105686	0.000627555	0.00101907	0.0017252	0.00201825	0.000974981	0.000812208	0.00111853	0.00112052	0.00160486	0.00127798	0.000773421	0.000911662	0.00174774	0.00495513	0.000600702	0.000691537	0.000724357	0.000706124	0.00111846	0.00139935	0.00125891
>CAXIWF010001874.1 Eutreptiella sp. 'Long Island Sound 2002' genome assembly, contig: scaffold_3462, whole genome shotgun sequence	CAXIWF010001874.1	0.00251525	0	0	0	0	0	0.00754575	0	0.010061	0	0.00251525	0	0	0	0	0.00251525	0	0	0	0	0.0020122	0.00050305	0.00125762
>CAXIWF010001952.1 Eutreptiella sp. 'Long Island Sound 2002' genome assembly, contig: scaffold_524, whole genome shotgun sequence	CAXIWF010001952.1	0.00081315	0.000391136	0	0.00117341	0.00219242	0.000782271	0.00194538	0.00114253	0.00164689	0.000391136	0.000391136	0.00129692	0.000699927	0.00181158	0.00121458	0.00247033	0.00195568	0.00168806	0.00269678	0.000401429	0.00104783	0.00146264	0.00125524
>NW_026971710.1 Symsagittifera roscoffensis unplaced genomic scaffold, txSymRosc1.1 SCAFFOLD_1037, whole genome shotgun sequence	NW_026971710.1	0.00278797	0.00278797	0	0.00278797	0.00278797	0.00278797	0	0	0	0.00278797	0	0	0.00278797	0	0.00278797	0	0	0	0	0.00278797	0.00167278	0.00083639	0.00125458
>NW_026971502.1 Symsagittifera roscoffensis unplaced genomic scaffold, txSymRosc1.1 SCAFFOLD_891, whole genome shotgun sequence	NW_026971502.1	0	0	0	0.00455909	0	0	0	0	0	0	0	0	0	0	0	0.00911818	0.00455909	0	0.00683863	0	0.000455909	0.00205159	0.00125375
>QESU01000072.1 Fusarium oxysporum f. sp. lycopersici 4287 S_1n15.17, whole genome shotgun sequence	QESU01000072.1	0	0	0	0	0	0	0.012533	0	0.00626649	0	0	0	0	0	0	0	0.00626649	0	0	0	0.00187995	0.000626649	0.0012533
>CAXIWF010001179.1 Eutreptiella sp. 'Long Island Sound 2002' genome assembly, contig: scaffold_3004, whole genome shotgun sequence	CAXIWF010001179.1	0.00538582	0	0	0	0.00226506	0	0.00488247	0.00156038	0.00201339	0	0	0	0.00206372	0	0	0.00201339	0	0.00266774	0.00216439	0	0.00161071	0.000890925	0.00125082
>CAXIWF010000792.1 Eutreptiella sp. 'Long Island Sound 2002' genome assembly, contig: scaffold_2033, whole genome shotgun sequence	CAXIWF010000792.1	0	0	0	0	0	0	0.00131135	0.00374672	0	0.00124891	0.00124891	0	0.00624454	0	0	0.00243537	0.00499563	0	0.00249781	0.00124891	0.000630698	0.00186712	0.00124891
>CAXIWF010000274.1 Eutreptiella sp. 'Long Island Sound 2002' genome assembly, contig: scaffold_458, whole genome shotgun sequence	CAXIWF010000274.1	0.000771286	0	0.00069783	0.00187312	0.00078965	0.00108347	0.00181803	0.00187312	0.00246995	0.00117529	0.0045359	0.000348915	0.00189149	0.00128548	0.000348915	0.000348915	0.000817196	0	0.00174458	0.00104674	0.00125518	0.00123681	0.00124599
>NC_021625.1 |Rotavirus F chicken/03V0568/DEU/2003 segment 1, complete sequence	NC_021625.1	0	0	0	0	0	0	0	0	0	0	0	0	0	0	0	0	0.0248786	0	0	0	0	0.00248786	0.00124393
>BPQB01000042.1 Phanerochaete sordida YK-624 DNA, Contig_042, whole genome shotgun sequence	BPQB01000042.1	0.00147982	0.000802733	0.00095281	0.00204871	0.00094932	0.00193703	0.00134371	0.000928379	0.00135418	0.00139606	0.00159849	0.00219879	0.000265251	0.000991201	0.00162292	0.00138908	0.000802733	0.00146935	0.000404857	0.000928379	0.00131927	0.00116711	0.00124319
>CM010344.1 Fusarium oxysporum f. sp. lycopersici 4287 chromosome 12, whole genome shotgun sequence	CM010344.1	0.00015393	0.000188954	6.66e-05	0.000181171	0.000419849	0.000147877	0.000306996	0.000166037	0.000236516	0.000296618	0.00101049	0.000354558	0.000230463	0.000909745	0.000336398	0.000322562	0.000280188	0.000148742	0.018898	0.000198466	0.000216454	0.00226896	0.00124271
>NW_022158822.1 Fusarium odoratissimum NRRL 54006 unplaced genomic scaffold supercont1.132, whole genome shotgun sequence	NW_022158822.1	0	0	0	0	0.00351526	0	0.00351526	0	0	0	0.00351526	0	0	0	0	0	0	0.00351526	0	0.0105458	0.000703053	0.00175763	0.00123034
>CAXIWF010000078.1 Eutreptiella sp. 'Long Island Sound 2002' genome assembly, contig: scaffold_2282, whole genome shotgun sequence	CAXIWF010000078.1	0.00107523	0	0.00315633	0	0	0	0.00371128	0	0	0.00173424	0	0	0.00381534	0.00454372	0	0	0	0.00166487	0.00166487	0.00319101	0.000967708	0.00148798	0.00122784
>CAXIWF010000173.1 Eutreptiella sp. 'Long Island Sound 2002' genome assembly, contig: scaffold_1242, whole genome shotgun sequence	CAXIWF010000173.1	0.000840503	0	0	0	0.00185795	0.00278693	0	0.000928977	0.00181372	0	0.00269846	0	0.000928977	0.00176948	0	0.00446794	0.00269846	0.000928977	0.00185795	0.000928977	0.000822809	0.00162792	0.00122537
>CAXIWF010002127.1 Eutreptiella sp. 'Long Island Sound 2002' genome assembly, contig: scaffold_3563, whole genome shotgun sequence	CAXIWF010002127.1	0	0	0	0	0	0	0.0132758	0.00325257	0	0	0	0	0	0	0	0	0	0.00796548	0	0	0.00165284	0.000796548	0.00122469
>NW_023502155.1 Fusarium subglutinans strain NRRL 66333 chromosome Unknown NRRL66333_c0000092, whole genome shotgun sequence	NW_023502155.1	0.00185825	0.000367779	0.000735557	0.00128722	0.00240508	0.00110334	0.00202278	0.001655	0.000551668	0.00147112	0.0022841	0.000919447	0	0.0012969	0.00185825	0.000919447	0	0	0.0022841	0.00147112	0.00134578	0.00110334	0.00122456
>NW_023502810.1 Fusarium subglutinans strain NRRL 66333 chromosome Unknown NRRL66333_c0000747, whole genome shotgun sequence	NW_023502810.1	0	0	0	0	0	0	0	0	0	0	0	0	0	0	0	0	0	0	0.0244845	0	0	0.00244845	0.00122423
>CAXIWF010001342.1 Eutreptiella sp. 'Long Island Sound 2002' genome assembly, contig: scaffold_3509, whole genome shotgun sequence	CAXIWF010001342.1	0.00244735	0	0	0.00244735	0.00244735	0	0	0.00244735	0.00244735	0.00244735	0	0	0	0	0.0048947	0	0	0.0048947	0	0	0.00146841	0.00097894	0.00122368
>CAXIWF010001548.1 Eutreptiella sp. 'Long Island Sound 2002' genome assembly, contig: scaffold_3091, whole genome shotgun sequence	CAXIWF010001548.1	0	0	0	0	0.00199036	0.00654725	0	0.00199036	0	0	0	0.00398073	0	0	0.00398073	0.00199036	0.00199036	0	0.00199036	0	0.0010528	0.00139325	0.00122302
>NW_026970852.1 Symsagittifera roscoffensis unplaced genomic scaffold, txSymRosc1.1 SCAFFOLD_688, whole genome shotgun sequence	NW_026970852.1	0.00214286	0	0.00180952	0	0	0	0	0	0	0.00180952	0.00552381	0	0.00561905	0.00190476	0	0	0	0	0.00371429	0.00190476	0.00057619	0.00186667	0.00122143
>NW_026970674.1 Symsagittifera roscoffensis unplaced genomic scaffold, txSymRosc1.1 SCAFFOLD_590, whole genome shotgun sequence	NW_026970674.1	0.00272537	0.00132774	0	0	0.00300489	0.00132774	0.00139762	0.00132774	0.00132774	0	0.00398323	0.00132774	0	0	0.00132774	0.00265549	0.00132774	0	0	0.00132774	0.00124388	0.00119497	0.00121943
>CAXIWF010000606.1 Eutreptiella sp. 'Long Island Sound 2002' genome assembly, contig: scaffold_816, whole genome shotgun sequence	CAXIWF010000606.1	0.000901205	0	0.000724183	0.00152883	0	0.000885112	0.000482789	0.000611532	0.00111041	0.00500491	0	0.00152883	0	0.000611532	0.00379794	0.00317031	0.00070809	0.000869019	0	0.00241394	0.0011249	0.00130997	0.00121743
>MW394462.1 |Avian orthoreovirus strain SDYT2020 segment S1, complete sequence	MW394462.1	0	0	0	0	0	0	0	0	0	0	0	0	0.0243309	0	0	0	0	0	0	0	0	0.00243309	0.00121655
>KP027616.1 |Influenza A virus (A/chicken/Egypt/SCU8/2014(H9N2)) segment 5 nucleocapsid protein (NP) gene, complete cds	KP027616.1	0	0	0	0	0	0	0	0	0	0	0	0	0	0	0	0	0	0	0	0.0242812	0	0.00242811	0.00121406
>CAXIWF010001590.1 Eutreptiella sp. 'Long Island Sound 2002' genome assembly, contig: scaffold_1068, whole genome shotgun sequence	CAXIWF010001590.1	0	0	0.00200537	0.00220591	0.00360967	0	0.00100269	0.00200537	0.00100269	0.00100269	0.000882365	0.00100269	0.00100269	0	0.00100269	0.00100269	0	0.00352946	0.00100269	0.00200537	0.00128344	0.00114306	0.00121325
>BPQB01000034.1 Phanerochaete sordida YK-624 DNA, Contig_034, whole genome shotgun sequence	BPQB01000034.1	0.00203711	0.00105672	0.00112716	0.00027592	0.00045204	0.00276507	0.00136199	0.000619353	0.00254786	0.000730895	0.00122403	0.00145005	0.00180816	0.00156746	0.000833632	0.00197547	0.00126512	0.000901144	0.000111542	0.000111542	0.00129741	0.00112482	0.00121111
>NW_017306199.1 Alternaria alternata strain SRC1lrK2f unplaced genomic scaffold CC77scaffold_10, whole genome shotgun sequence	NW_017306199.1	0.000887381	0.00056982	0.00191431	0.000424011	0.00173093	0.00109491	0.00118973	0.0011799	0.00168173	0.00100278	0.00278738	0.0010153	0.000937475	0.00110028	0.000710263	0.00153413	0.00113875	0.000969679	0.00116737	0.00112801	0.00116755	0.00124886	0.00120821
>CAXIWF010001742.1 Eutreptiella sp. 'Long Island Sound 2002' genome assembly, contig: scaffold_3706, whole genome shotgun sequence	CAXIWF010001742.1	0	0	0	0.00319187	0	0	0	0	0.00326442	0	0	0	0.00304679	0.0049329	0.00319187	0	0	0	0.00333696	0.00319187	0.000645629	0.00177004	0.00120783
>NW_026970714.1 Symsagittifera roscoffensis unplaced genomic scaffold, txSymRosc1.1 SCAFFOLD_339, whole genome shotgun sequence	NW_026970714.1	0.00258189	0.000645474	0	0.00132322	0	0	0.000952074	0.000645474	0.00132322	0.00196869	0.00587381	0.0006132	0.00125867	0.0018396	0.0006132	0.00193642	0	0.0006132	0.00195256	0	0.000944005	0.00147007	0.00120704
>BPQB01000019.1 Phanerochaete sordida YK-624 DNA, Contig_019, whole genome shotgun sequence	BPQB01000019.1	3.73e-05	0.00981236	0.000448161	0.000314499	0.000778384	0.000630963	0.000452092	0.000601479	0.000868803	0.00098674	0.00338872	0.000741038	0.000723347	0.00054251	0.000603445	0.000554304	0.000530717	0.000385261	0.00106733	0.000560201	0.00149308	0.000909688	0.00120138
>QESU01000064.1 Fusarium oxysporum f. sp. lycopersici 4287 S_1n15.9, whole genome shotgun sequence	QESU01000064.1	0.00104124	0	0	0	0	0	0	0	0	0	0	0	0	0	0	0	0	0	0.0229621	0	0.000104124	0.0022962	0.00120016
>NW_026971376.1 Symsagittifera roscoffensis unplaced genomic scaffold, txSymRosc1.1 SCAFFOLD_1227, whole genome shotgun sequence	NW_026971376.1	0	0	0	0	0	0	0	0	0	0	0	0	0.024	0	0	0	0	0	0	0	0	0.0024	0.0012
>NW_025408006.1 Naegleria fowleri strain ATCC 30894 chromosome Unknown tig74, whole genome shotgun sequence	NW_025408006.1	0.000969862	0.00070862	0.00103517	0.000715151	0.00174706	0.00661923	0.000819648	0.00070862	0.000775563	0.000388598	0.00253079	0.0014499	0.000710253	0.000780462	0.000520852	0.000728213	0.000822914	0.000457174	0.000917614	0.000582897	0.00144875	0.000950106	0.00119943
>CAXIWF010001703.1 Eutreptiella sp. 'Long Island Sound 2002' genome assembly, contig: scaffold_835, whole genome shotgun sequence	CAXIWF010001703.1	0.00071825	0.00200783	0.00156709	0.00192622	0.000636631	0.00146915	0.000685602	0	0	0	0.00274241	0.00270976	0.00132223	0	0.00199151	0.00186092	0.00133856	0.00159974	0.00138753	0	0.000901077	0.00149527	0.00119817
>CAXIWF010001641.1 Eutreptiella sp. 'Long Island Sound 2002' genome assembly, contig: scaffold_1917, whole genome shotgun sequence	CAXIWF010001641.1	0	0.00240334	0.00240334	0.00120167	0.00120167	0.00120167	0.00120167	0.00120167	0	0	0.00120167	0.00234326	0.00240334	0.00396551	0.00240334	0	0	0	0	0.000811127	0.0010815	0.00131283	0.00119716
>CAXIWF010000954.1 Eutreptiella sp. 'Long Island Sound 2002' genome assembly, contig: scaffold_691, whole genome shotgun sequence	CAXIWF010000954.1	0.00310797	0.00110901	0.00198527	0.00105425	0.00262877	0.000410745	0	0.00188943	0.000424437	0.00134177	0.0016156	0	0.00154714	0.000479203	0.0011227	0.00201265	0	0.00110901	0.00119116	0.00082149	0.00139516	0.000989896	0.00119253
>CAXIWF010001278.1 Eutreptiella sp. 'Long Island Sound 2002' genome assembly, contig: scaffold_3860, whole genome shotgun sequence	CAXIWF010001278.1	0	0	0	0	0.00304073	0.00248059	0.00608146	0	0	0	0	0.00304073	0.00304073	0	0	0	0	0	0	0.00608146	0.00116028	0.00121629	0.00118829
>MN379612.1 |Chicken genomovirus mg7_73, complete genome	MN379612.1	0	0	0	0	0	0	0	0	0	0	0.0237551	0	0	0	0	0	0	0	0	0	0	0.00237551	0.00118776
>NW_017306231.1 Alternaria alternata strain SRC1lrK2f unplaced genomic scaffold CC77scaffold_42, whole genome shotgun sequence	NW_017306231.1	0.000803904	0.000366693	0.000535936	0.000267968	0.0142305	0.000267968	0.000535936	0	0.000535936	0	0.00188988	0.000535936	0.000535936	0.000535936	0.000267968	0	0.000803904	0.000535936	0.000535936	0.000535936	0.00175449	0.000617737	0.00118611
>CAXIWF010001074.1 Eutreptiella sp. 'Long Island Sound 2002' genome assembly, contig: scaffold_3613, whole genome shotgun sequence	CAXIWF010001074.1	0	0	0	0	0	0.0028063	0.00527036	0	0.00780287	0	0	0	0	0.00260096	0	0	0.00260096	0	0.00260096	0	0.00158795	0.000780287	0.00118412
>QESU01000121.1 Fusarium oxysporum f. sp. lycopersici 4287 S_3n6.9, whole genome shotgun sequence	QESU01000121.1	0	0	0	0	0	0	0	0.000770635	0	0	0	0.00600284	0	0	0.000770635	0.000872034	0.000790915	0	0.0128777	0.00154127	7.70635e-05	0.00228554	0.0011813
>CAXIWF010001069.1 Eutreptiella sp. 'Long Island Sound 2002' genome assembly, contig: scaffold_1246, whole genome shotgun sequence	CAXIWF010001069.1	0.00252469	0.00168313	0	0	0.000841564	0	0	0	0.00168313	0.000841564	0.00420782	0	0.000841564	0.00168313	0.00336626	0	0.00168313	0	0.00341055	0.000841564	0.000757408	0.0016034	0.00118041
>KR137654.1 |Influenza A virus (A/chicken/PT/a158/2015(H5N2)) segment 4 hemagglutinin (HA) gene, complete cds	KR137654.1	0	0	0	0	0.0235988	0	0	0	0	0	0	0	0	0	0	0	0	0	0	0	0.00235988	0	0.00117994
>CAXIWF010001394.1 Eutreptiella sp. 'Long Island Sound 2002' genome assembly, contig: scaffold_632, whole genome shotgun sequence	CAXIWF010001394.1	0.000376298	0	0	0.000664794	0	0.0020571	0.000476644	0.000664794	0.001593	0.000664794	0.00149265	0.00124178	0.00210727	0.00173097	0.00257137	0.0016808	0.00183132	0	0.00190658	0.00250865	0.000649742	0.00170714	0.00117844
>CAXIWF010000213.1 Eutreptiella sp. 'Long Island Sound 2002' genome assembly, contig: scaffold_3447, whole genome shotgun sequence	CAXIWF010000213.1	0	0	0.00193593	0	0	0	0	0	0.00193593	0.0039343	0.0044339	0	0	0	0	0.00187348	0.00237307	0	0.00705677	0	0.000780616	0.00157372	0.00117717
>CAXIWF010002188.1 Eutreptiella sp. 'Long Island Sound 2002' genome assembly, contig: scaffold_2586, whole genome shotgun sequence	CAXIWF010002188.1	0.00158459	0.00154396	0	0	0.00154396	0	0.00308793	0.00166585	0	0.00325045	0	0.00170648	0.00158459	0	0.00463189	0	0.00125955	0	0	0.00166585	0.00126767	0.00108484	0.00117625
>CAXIWF010000762.1 Eutreptiella sp. 'Long Island Sound 2002' genome assembly, contig: scaffold_721, whole genome shotgun sequence	CAXIWF010000762.1	0	0	0.000498093	0.000996186	0.00163659	0.000526555	0.00170775	0.00220584	0.00170775	0.00287471	0	0.000469631	0.00222007	0.00122389	0.000626174	0.00111004	0.00230546	0.0020066	0.000412706	0.000996186	0.00121535	0.00113707	0.00117621
>NW_017306200.1 Alternaria alternata strain SRC1lrK2f unplaced genomic scaffold CC77scaffold_11, whole genome shotgun sequence	NW_017306200.1	0.00123011	0.000727329	0.000879415	0.000774744	0.00233676	0.00131957	0.00108249	0.000874047	0.00124979	0.00102434	0.00151728	0.000771165	0.000934881	0.00150744	0.00129989	0.00104582	0.00105744	0.00150297	0.00108249	0.0012811	0.00114986	0.00120005	0.00117495
>NW_021638337.1 Babesia ovata DNA, contig: BOVATA_10_v07, strain: Miyake, whole genome shotgun sequence	NW_021638337.1	0.00155062	0.0005914	0.00158668	0.000317337	0.000317337	0.000317337	0.000634673	0.00245215	0.00286324	0.00126935	0.00223578	0.0012405	0.000634673	0.00285603	0.000908737	0.00186075	0.000317337	0.000937586	0	0.0005914	0.00119001	0.00115828	0.00117415
>QESU01000338.1 Fusarium oxysporum f. sp. lycopersici 4287 U_9, whole genome shotgun sequence	QESU01000338.1	0	0	0	0	0.00961981	0	0.000437264	0	0	0	0	0.000437264	0	0.000506306	0	0.000437264	0	0	0.0120363	0	0.00100571	0.00134171	0.00117371
>NW_026971508.1 Symsagittifera roscoffensis unplaced genomic scaffold, txSymRosc1.1 SCAFFOLD_769, whole genome shotgun sequence	NW_026971508.1	0	0	0.00230711	0	0.00214615	0.00236077	0	0	0.00236077	0	0.00214615	0	0	0.0020925	0.00445327	0.00107308	0	0.00450692	0	0	0.00091748	0.00142719	0.00117234
>CAXIWF010000532.1 Eutreptiella sp. 'Long Island Sound 2002' genome assembly, contig: scaffold_961, whole genome shotgun sequence	CAXIWF010000532.1	0	0.00362105	0	0.00070204	0.00140408	0.00214307	0.000738989	0.00214307	0.000646615	0.00127476	0.00218002	0	0	0.00214307	0.00210612	0.00070204	0.00140408	0.00070204	0.000738989	0.00070204	0.00126737	0.00106784	0.0011676
>NW_021638332.1 Babesia ovata DNA, contig: BOVATA_05_v07, strain: Miyake, whole genome shotgun sequence	NW_021638332.1	0.000834337	0.000821041	0.000252628	0.00102547	0.00318777	0.00132962	0.00108697	0.00113683	0.00113683	0.00204595	0.00228196	0.00128641	0.00132962	0.000884198	0.000932397	0.000960652	0.00108032	0.000325757	0.000698051	0.000694727	0.00128574	0.00104741	0.00116658
>CAXIWF010000528.1 Eutreptiella sp. 'Long Island Sound 2002' genome assembly, contig: scaffold_576, whole genome shotgun sequence	CAXIWF010000528.1	0	0.00110337	0	0.000833155	0.000990779	0.00166631	0.000968261	0.000833155	0.00333262	0.00389556	0	0.000653013	0	0.000833155	0.00162127	0.000371542	0.00231932	0.00213918	0.000833155	0.000833155	0.00136232	0.00096038	0.00116135
>NW_023502450.1 Fusarium subglutinans strain NRRL 66333 chromosome Unknown NRRL66333_c0000387, whole genome shotgun sequence	NW_023502450.1	0	0	0	0	0.00738461	0	0	0	0	0	0.0158242	0	0	0	0	0	0	0	0	0	0.000738462	0.00158242	0.00116044
>CAXIWF010001888.1 Eutreptiella sp. 'Long Island Sound 2002' genome assembly, contig: scaffold_3937, whole genome shotgun sequence	CAXIWF010001888.1	0	0	0	0	0.00327389	0	0.00361851	0	0	0	0.00327389	0.00361851	0	0.00258465	0	0.0034462	0	0	0.00327389	0	0.000689239	0.00161971	0.00115448
>CAXIWF010000563.1 Eutreptiella sp. 'Long Island Sound 2002' genome assembly, contig: scaffold_3060, whole genome shotgun sequence	CAXIWF010000563.1	0	0	0	0	0.00788375	0	0.00458597	0	0.00391611	0.00226722	0	0.00437986	0	0	0	0	0	0	0	0	0.00186531	0.000437986	0.00115165
>BPQB01000118.1 Phanerochaete sordida YK-624 DNA, Contig_118, whole genome shotgun sequence	BPQB01000118.1	0.00221936	0	0	0.000531583	0	0.00159475	0.00106317	0.000531583	0.00534241	0	0.00159475	0.000531583	0	0.00106317	0.0031895	0.00106317	0.00268449	0.00106317	0	0.000544872	0.00112828	0.00117347	0.00115088
>CAXIWF010000684.1 Eutreptiella sp. 'Long Island Sound 2002' genome assembly, contig: scaffold_1023, whole genome shotgun sequence	CAXIWF010000684.1	0.000730882	0.000730882	0.00146176	0.000730882	0.00292353	0.00146176	0.00219265	0.00146176	0.00226958	0.00226958	0.000730882	0.000730882	0.00146176	0	0.00146176	0	0	0	0.00161563	0.000730882	0.00162333	0.00067318	0.00114825
>CAXIWF010001805.1 Eutreptiella sp. 'Long Island Sound 2002' genome assembly, contig: scaffold_2861, whole genome shotgun sequence	CAXIWF010001805.1	0	0	0	0	0	0	0.00589198	0	0.000981997	0	0	0.00425532	0	0	0	0	0.00827683	0.00355389	0	0	0.000687398	0.0016086	0.001148
>KT253591.1 |Influenza A virus (A/chicken/Guangxi/076/2015(H6N6)) segment 4 hemagglutinin (HA) gene, complete cds	KT253591.1	0	0	0	0	0	0	0	0	0	0	0	0	0	0	0.0229277	0	0	0	0	0	0	0.00229277	0.00114638
>JX436341.1 |Newcastle disease virus isolate chicken/MM15/Sheikhupura fusion protein (F) gene, complete cds	JX436341.1	0	0	0	0	0	0	0.022864	0	0	0	0	0	0	0	0	0	0	0	0	0	0.0022864	0	0.0011432
>CAXIWF010001537.1 Eutreptiella sp. 'Long Island Sound 2002' genome assembly, contig: scaffold_3373, whole genome shotgun sequence	CAXIWF010001537.1	0.00232766	0	0.00226798	0.00226798	0	0.00465533	0	0	0.00226798	0.00226798	0	0	0.00226798	0	0	0	0	0.00226798	0	0.00226798	0.00160549	0.000680394	0.00114294
>BPQB01000005.1 Phanerochaete sordida YK-624 DNA, Contig_005, whole genome shotgun sequence	BPQB01000005.1	0.000848003	0.000918754	0.000675168	0.000848003	0.00378822	0.00102084	0.00141199	0.000673147	0.000945033	0.00105722	0.00227414	0.00103499	0.000544784	0.00132204	0.000756027	0.00185469	0.000902583	0.000468979	0.000512441	0.000998602	0.00121864	0.00106693	0.00114278
>JX273541.1 |Influenza A virus (A/chicken/Hungary/11-459/2001(H9N2)) segment 4 hemagglutinin (HA) gene, complete cds	JX273541.1	0	0	0	0	0.0228204	0	0	0	0	0	0	0	0	0	0	0	0	0	0	0	0.00228204	0	0.00114102
>KU159180.1 |Avian leukosis and sarcoam virus SJ-2 strain, complete genome	KU159180.1	0	0	0	0	0.0227793	0	0	0	0	0	0	0	0	0	0	0	0	0	0	0	0.00227793	0	0.00113897
>NW_025407947.1 Naegleria fowleri strain ATCC 30894 chromosome Unknown tig15, whole genome shotgun sequence	NW_025407947.1	0.00101739	0.000872046	0.000726705	0.00133867	0.00192003	0.00130807	0.00132337	0.000894995	0.000742004	0.000879696	0.00162935	0.00103269	0.000581364	0.00117038	0.000581364	0.00175939	0.00130807	0.00104798	0.00131954	0.00130807	0.0011023	0.00117382	0.00113806
>NW_022158753.1 Fusarium odoratissimum NRRL 54006 unplaced genomic scaffold supercont1.89, whole genome shotgun sequence	NW_022158753.1	0.000925047	0.000973734	0	0	0.000973734	0	0.00102242	0	0.000973734	0.0030916	0.00194747	0.000925047	0	0.00194747	0.000973734	0.00204484	0.0029212	0.00199615	0	0.00204484	0.000796027	0.00148007	0.00113805
>CM010342.1 Fusarium oxysporum f. sp. lycopersici 4287 chromosome 10, whole genome shotgun sequence	CM010342.1	0.0001081	8.46e-05	0.000203164	6.77e-05	0.000604404	0.000211112	0.000204753	0.000102695	0.000215563	0.000176139	0.000750974	0.000430808	9.79e-05	0.000455926	0.000399332	0.000355775	0.000232096	0.000119863	0.0177026	0.000226055	0.000197822	0.00207713	0.00113748
>CAXIWF010000153.1 Eutreptiella sp. 'Long Island Sound 2002' genome assembly, contig: scaffold_587, whole genome shotgun sequence	CAXIWF010000153.1	0.000965451	0.000436751	0	0.000459738	0.00272395	0.000873503	0.000413765	0.00187343	0.00089649	0.00183895	0.00089649	0	0.000402271	0.00089649	0.000436751	0.000907983	0.0019309	0.00332161	0.00155162	0.00191941	0.0010482	0.00122635	0.00113728
>BPQB01000053.1 Phanerochaete sordida YK-624 DNA, Contig_053, whole genome shotgun sequence	BPQB01000053.1	0.000504724	0.000172555	0.000733359	0.000172555	0.00543117	0.00188085	0.000681593	0.000336482	0.000491782	0.000327855	0.00147103	0.00313188	0.00184634	0.00034511	0.000819637	0.0010569	0.000172555	0.00168673	0.00034511	0.000996506	0.00107329	0.00118718	0.00113024
>CAXIWF010002249.1 Eutreptiella sp. 'Long Island Sound 2002' genome assembly, contig: scaffold_2321, whole genome shotgun sequence	CAXIWF010002249.1	0.00284222	0	0	0.00142111	0.00135005	0	0.00142111	0.00142111	0	0.00142111	0.00284222	0	0	0.00426333	0	0.00135005	0	0.00142111	0	0.00284222	0.000987672	0.00127189	0.00112978
>BPQB01000078.1 Phanerochaete sordida YK-624 DNA, Contig_078, whole genome shotgun sequence	BPQB01000078.1	0.00124476	0.000988303	0.00101332	0.000975793	0.000250203	0.000756865	0.0014762	0.000975793	0.00148871	0.000487896	0.00121349	0.00153875	0.00123851	0.00075061	0.000994558	0.00075061	0.00248952	0.00174517	0.00121974	0.000988303	0.000965785	0.00129293	0.00112936
>KF979338.1 |Avian encephalomyelitis virus isolate 204C, complete genome	KF979338.1	0	0	0	0	0	0	0.00575126	0	0.0054637	0	0	0	0.00589504	0	0	0.0054637	0	0	0	0	0.00112149	0.00113587	0.00112868
>CAXIWF010000066.1 Eutreptiella sp. 'Long Island Sound 2002' genome assembly, contig: scaffold_3285, whole genome shotgun sequence	CAXIWF010000066.1	0	0	0	0	0.020328	0	0	0	0	0	0	0	0	0	0	0	0	0	0	0.00216376	0.0020328	0.000216376	0.00112459
>CAXIWF010000380.1 Eutreptiella sp. 'Long Island Sound 2002' genome assembly, contig: scaffold_597, whole genome shotgun sequence	CAXIWF010000380.1	0.000995153	0.000948322	0.00101857	0.00134638	0.00279814	0.000480015	0	0.000561969	0.000936615	0.00124101	0.00124101	0.000468307	0.00100686	0.00100686	0.0004566	0.00144005	0.000889784	0.00225958	0.000936615	0.00237666	0.00103262	0.00120823	0.00112042
>NW_026970903.1 Symsagittifera roscoffensis unplaced genomic scaffold, txSymRosc1.1 SCAFFOLD_683, whole genome shotgun sequence	NW_026970903.1	0	0	0.00174689	0	0.00174689	0	0.00349377	0	0	0.00179286	0.00524066	0.00137912	0	0.00524066	0	0	0	0	0.00174689	0	0.00087804	0.00136073	0.00111939
>NW_022158995.1 Fusarium odoratissimum NRRL 54006 unplaced genomic scaffold supercont1.309, whole genome shotgun sequence	NW_022158995.1	0	0	0	0	0.0223793	0	0	0	0	0	0	0	0	0	0	0	0	0	0	0	0.00223793	0	0.00111896
>AB128149.1 |Rabies virus genomic RNA, complete genome, strain:Ni-CE	AB128149.1	0	0.00955895	0	0	0	0.00318632	0	0	0.00318632	0	0	0	0	0	0	0	0	0	0.00318632	0.00318632	0.00159316	0.000637263	0.00111521
>KJ683880.1 |Influenza A virus (A/chicken/Qingdao/1/2014(H5N2)) segment 4 hemagglutinin (HA) gene, complete cds	KJ683880.1	0	0	0	0	0	0	0	0	0	0	0	0	0	0	0	0.0223005	0	0	0	0	0	0.00223005	0.00111502
>CAXIWF010000997.1 Eutreptiella sp. 'Long Island Sound 2002' genome assembly, contig: scaffold_3810, whole genome shotgun sequence	CAXIWF010000997.1	0	0.00238847	0	0	0	0	0.00231143	0	0.00878342	0.00292781	0	0	0	0	0	0	0.00292781	0.00292781	0	0	0.00164111	0.000585561	0.00111334
>NW_025763690.1 Fusarium redolens strain MPI-CAGE-AT-0023 chromosome Unknown BKA55scaffold_27, whole genome shotgun sequence	NW_025763690.1	0.00115651	0.000461437	0.000856676	0.000619143	0.00115846	0.00139794	0.0027803	0.00147971	0.00116819	0.000928715	0.00180681	0.0008411	0.000926768	0.000634719	0.000870305	0.00123244	0.00169583	0.000533476	0.000463384	0.00124997	0.00120071	0.00102548	0.00111309
>MN379622.1 |Chicken smacovirus mg5_1081, complete genome	MN379622.1	0	0	0	0	0	0	0	0	0	0	0	0	0	0	0.0222393	0	0	0	0	0	0	0.00222393	0.00111196
>CAXIWF010000059.1 Eutreptiella sp. 'Long Island Sound 2002' genome assembly, contig: scaffold_929, whole genome shotgun sequence	CAXIWF010000059.1	0.00068731	0.000723484	0.00213428	0	0.00162784	0.00206193	0.00213428	0.00370786	0.00144697	0	0	0.00137462	0	0	0.00144697	0.00133845	0.00144697	0.000723484	0.00068731	0.00068731	0.00145239	0.000770511	0.00111145
>CAXIWF010002044.1 Eutreptiella sp. 'Long Island Sound 2002' genome assembly, contig: scaffold_3662, whole genome shotgun sequence	CAXIWF010002044.1	0	0	0	0	0.00296946	0	0.0147766	0	0	0	0.00311086	0.00134333	0	0	0	0	0	0	0	0	0.0017746	0.000445419	0.00111001
>KR073662.1 |Influenza A virus (A/chicken/XinjiangBaicheng/1/2014(H9N2)) segment 4 hemagglutinin (HA) gene, complete cds	KR073662.1	0	0	0	0	0	0	0	0	0	0	0	0	0	0	0	0.0221607	0	0	0	0	0	0.00221607	0.00110803
>CAXIWF010000586.1 Eutreptiella sp. 'Long Island Sound 2002' genome assembly, contig: scaffold_1871, whole genome shotgun sequence	CAXIWF010000586.1	0	0	0	0.00112098	0.00250745	0	0.00117998	0.00112098	0.00230095	0.00235995	0.00336293	0	0.00117998	0	0.00117998	0.00353993	0	0	0	0.00230095	0.00105903	0.00115638	0.0011077
>NW_023502069.1 Fusarium subglutinans strain NRRL 66333 chromosome Unknown NRRL66333_c0000006, whole genome shotgun sequence	NW_023502069.1	0.0010449	0.00087826	0.000351304	0.00141873	0.00107643	0.00053146	0.000180156	0.00145025	0.000716119	0.00124758	0.00145025	0.00218889	0.00142323	0.00105391	0.00108994	0.00244111	0.00108094	0.00018466	0.00144125	0.000896275	0.000889519	0.00132505	0.00110728
>QESU01000170.1 Fusarium oxysporum f. sp. lycopersici 4287 S_3n6.58, whole genome shotgun sequence	QESU01000170.1	0	0	0	0	0	0	0	0	0	0	0	0	0	0	0	0	0	0	0.022105	0	0	0.0022105	0.00110525
>CP049009.1 Saccharomyces pastorianus strain CBS 1483 chromosome SeXII	CP049009.1	0.000631533	0.000635384	0.00111673	0.00153551	0.00516683	0.000539114	0.000729729	0.000446694	0.000836589	0.00101373	0.00185031	0.000825999	0.000705661	0.000784603	0.000980032	0.00126788	0.000575696	0.000478463	0.000878948	0.00110422	0.00126518	0.000945182	0.00110518
>NW_022158978.1 Fusarium odoratissimum NRRL 54006 unplaced genomic scaffold supercont1.292, whole genome shotgun sequence	NW_022158978.1	0	0	0	0	0	0	0	0	0	0	0	0.0220507	0	0	0	0	0	0	0	0	0	0.00220507	0.00110254
>NW_023502451.1 Fusarium subglutinans strain NRRL 66333 chromosome Unknown NRRL66333_c0000388, whole genome shotgun sequence	NW_023502451.1	0	0	0.00847798	0	0.00508679	0	0.00339119	0	0.00339119	0	0	0	0	0	0.0016956	0	0	0	0	0	0.00203471	0.00016956	0.00110214
>KY818811.1 |Influenza A virus (A/chicken/Tennessee/17-007147-2/2017(H7N9)) segment 4 hemagglutinin (HA) gene, complete cds	KY818811.1	0	0	0	0	0	0	0	0	0	0	0	0	0.0220162	0	0	0	0	0	0	0	0	0.00220162	0.00110081
>CP111153.1 Exserohilum rostratum strain LWI chromosome 3	CP111153.1	0.00104495	0.00062059	0.000734126	0.000744989	0.00162909	0.00101131	0.00136838	0.000991683	0.00114412	0.00119878	0.00262008	0.00110802	0.000868686	0.00115568	0.00101061	0.00120929	0.000904429	0.000798603	0.000815423	0.00102953	0.0010488	0.00115203	0.00110042
>JX273548.1 |Influenza A virus (A/chicken/Nepal/6cl/2010(H9)) segment 4 hemagglutinin (HA) gene, complete cds	JX273548.1	0	0	0	0	0	0	0	0	0.0218265	0	0	0	0	0	0	0	0	0	0	0	0.00218265	0	0.00109133
>CAXIWF010002079.1 Eutreptiella sp. 'Long Island Sound 2002' genome assembly, contig: scaffold_3219, whole genome shotgun sequence	CAXIWF010002079.1	0	0.00210072	0.00232185	0	0	0	0.0055835	0	0	0.00630217	0	0.00210072	0	0	0	0	0	0	0	0.00337222	0.00163083	0.000547294	0.00108906
>CAXIWF010000865.1 Eutreptiella sp. 'Long Island Sound 2002' genome assembly, contig: scaffold_2614, whole genome shotgun sequence	CAXIWF010000865.1	0.00338759	0	0	0	0	0	0.00165248	0.00165248	0.00165248	0.00165248	0.00165248	0.00322234	0.00173511	0	0.00165248	0	0	0.00173511	0	0.00173511	0.000999752	0.00117326	0.00108651
>CAXIWF010000366.1 Eutreptiella sp. 'Long Island Sound 2002' genome assembly, contig: scaffold_872, whole genome shotgun sequence	CAXIWF010000366.1	0.0006739	0.000707595	0	0.00080868	0.00224072	0.0006739	0.0006739	0.00283038	0	0.00080868	0.00281353	0	0.0013478	0.00271245	0.000640205	0.0006739	0.0006739	0.000522272	0.00124672	0.00165106	0.000941775	0.00122818	0.00108498
>BPQB01000043.1 Phanerochaete sordida YK-624 DNA, Contig_043, whole genome shotgun sequence	BPQB01000043.1	0.000822818	0.000716419	0.000673859	0.000808631	0.00148958	0.001103	0.00137609	0.00122004	0.00168465	0.00173075	0.00124132	0.000709326	0.000404316	0.00102498	0.00104271	0.00094695	0.000844097	0.000418502	0.00205704	0.00137254	0.00116258	0.00100618	0.00108438
>CAXIWF010000671.1 Eutreptiella sp. 'Long Island Sound 2002' genome assembly, contig: scaffold_2972, whole genome shotgun sequence	CAXIWF010000671.1	0	0	0.00188736	0	0.00566206	0	0	0	0.00188736	0	0.00377471	0.00640707	0	0	0	0	0	0	0	0.00203636	0.000943677	0.00122181	0.00108275
>CAXIWF010000512.1 Eutreptiella sp. 'Long Island Sound 2002' genome assembly, contig: scaffold_2354, whole genome shotgun sequence	CAXIWF010000512.1	0.00410279	0.0013676	0.0013676	0.0013676	0.00273519	0	0.0013676	0	0	0.0013676	0	0.00111567	0	0.0013676	0.0013676	0	0.0013676	0	0.0013676	0.0013676	0.0013676	0.000795365	0.00108148
>CAXIWF010002177.1 Eutreptiella sp. 'Long Island Sound 2002' genome assembly, contig: scaffold_3176, whole genome shotgun sequence	CAXIWF010002177.1	0.00516529	0	0.00168552	0	0	0.00168552	0.00674206	0	0	0	0	0	0	0	0.00217486	0	0	0.00206612	0.00206612	0	0.00152784	0.000630709	0.00107927
>CAXIWF010002018.1 Eutreptiella sp. 'Long Island Sound 2002' genome assembly, contig: scaffold_1785, whole genome shotgun sequence	CAXIWF010002018.1	0	0	0	0.00216617	0	0.00216617	0.00108308	0.00108308	0.0064985	0	0	0	0	0.000855066	0	0	0.00319225	0.0012826	0	0.00324925	0.0012997	0.000857916	0.00107881
>CAXIWF010001484.1 Eutreptiella sp. 'Long Island Sound 2002' genome assembly, contig: scaffold_1566, whole genome shotgun sequence	CAXIWF010001484.1	0.000984023	0.000984023	0.0010876	0	0	0.00318513	0.0010876	0.00258953	0.0010876	0	0.00207163	0.00100992	0	0.00103581	0	0.00217521	0.000984023	0.00103581	0	0.00217521	0.00110055	0.00104876	0.00107466
>NZ_CP040529.1 Bacteroides thetaiotaomicron strain DSM 2079 plasmid p_Bt, complete sequence	NZ_CP040529.1	0	0	0	0	0	0	0	0	0	0	0	0.0112302	0.00115026	0.009081	0	0	0	0	0	0	0	0.00214614	0.00107307
>CP049002.1 Saccharomyces pastorianus strain CBS 1483 chromosome SeV	CP049002.1	0.000957551	0.000688886	0.000401276	0.000757774	0.00108844	0.00102644	0.000821496	0.00109705	0.00172049	0.000413331	0.00130372	0.00149144	0.000275554	0.000702663	0.00103505	0.00113666	0.00278482	0.000816329	0.0015121	0.00142255	0.000897273	0.00124809	0.00107268
>NW_021638342.1 Babesia ovata DNA, contig: BOVATA_15_v07, strain: Miyake, whole genome shotgun sequence	NW_021638342.1	0.00040332	0.000849095	0	0	0.00211212	0.00220765	0.00132671	0.000859708	0	0.00165573	0.000955231	0.00040332	0.000955231	0.0017088	0.00040332	0.00130548	0.00171942	0.000849095	0.00120996	0.00250483	0.000941434	0.00120147	0.00107145
>CAXIWF010002202.1 Eutreptiella sp. 'Long Island Sound 2002' genome assembly, contig: scaffold_2752, whole genome shotgun sequence	CAXIWF010002202.1	0	0	0	0	0.00172299	0.00751049	0.00167882	0	0.00344599	0	0	0	0	0.00167882	0	0.00362271	0	0.00176717	0	0	0.00143583	0.00070687	0.00107135
>CAXIWF010001362.1 Eutreptiella sp. 'Long Island Sound 2002' genome assembly, contig: scaffold_1253, whole genome shotgun sequence	CAXIWF010001362.1	0.00379696	0	0	0.00106581	0.00117684	0.000932587	0.00184297	0.0025091	0	0.000932587	0	0.000888178	0	0.00190958	0.00139888	0.00142109	0.00115463	0	0.00144329	0.000932587	0.00122569	0.000914824	0.00107025
>CP049005.1 Saccharomyces pastorianus strain CBS 1483 chromosome SeVIII-SeXV	CP049005.1	0.0011041	0.000615983	0.000666393	0.000571721	0.00169549	0.00111639	0.000984835	0.000710655	0.00121107	0.000879098	0.00235205	0.0011459	0.000397131	0.00101803	0.00105369	0.00162418	0.0011582	0.000956557	0.00131065	0.000788114	0.000955573	0.00118045	0.00106801
>NW_026971038.1 Symsagittifera roscoffensis unplaced genomic scaffold, txSymRosc1.1 SCAFFOLD_705, whole genome shotgun sequence	NW_026971038.1	0	0.00190811	0	0	0	0	0	0	0	0.00195832	0	0.00381622	0	0.00205875	0	0.00763244	0	0	0.00205875	0.00190811	0.000386643	0.00174743	0.00106704
>BPQB01000038.1 Phanerochaete sordida YK-624 DNA, Contig_038, whole genome shotgun sequence	BPQB01000038.1	0.00102659	0.00113775	0.000778119	0.000503488	0.00195837	0.0010691	0.00129795	0.000765041	0.00203684	0.000748694	0.00102659	0.00132738	0.000755233	0.00156278	0.0015922	0.00126199	0.000130776	0.00038579	0.000889278	0.00105929	0.00113219	0.00099913	0.00106566
>QESU01000412.1 Fusarium oxysporum f. sp. lycopersici 4287 U_83, whole genome shotgun sequence	QESU01000412.1	0	0	0	0	0	0	0	0.0212885	0	0	0	0	0	0	0	0	0	0	0	0	0.00212885	0	0.00106443
>CAXIWF010001671.1 Eutreptiella sp. 'Long Island Sound 2002' genome assembly, contig: scaffold_439, whole genome shotgun sequence	CAXIWF010001671.1	0.00103333	0.00088446	0.00161129	0.000350281	0.00329264	0.00227683	0.000350281	0.00277598	0.00338897	0	0	0	0.000507908	0.000849432	0.00138361	0.000350281	0.000288982	0.000910731	0.000691805	0.000332767	0.00159641	0.000531552	0.00106398
>NW_022158705.1 Fusarium odoratissimum NRRL 54006 unplaced genomic scaffold supercont1.20, whole genome shotgun sequence	NW_022158705.1	0.000892928	0.000375249	0.00109562	0.0011052	0.00115588	0.000898406	0.000942231	0.000892928	0.00157221	0.0013613	0.00109014	0.000479333	0.000577938	0.000736803	0.00147361	0.00120518	0.000844995	0.000884711	0.00251855	0.00115588	0.00102919	0.00109671	0.00106295
>NW_022158879.1 Fusarium odoratissimum NRRL 54006 unplaced genomic scaffold supercont1.193, whole genome shotgun sequence	NW_022158879.1	0	0	0	0	0	0	0	0	0	0	0	0	0.0105909	0	0	0	0	0.0105909	0	0	0	0.00211817	0.00105909
>CAXIWF010002103.1 Eutreptiella sp. 'Long Island Sound 2002' genome assembly, contig: scaffold_1297, whole genome shotgun sequence	CAXIWF010002103.1	0.00191715	0	0.00182586	0	0.00187151	0.00173457	0.000958576	0	0.000958576	0.00182586	0.00365172	0	0	0.00182586	0	0.00187151	0	0.000912929	0.000958576	0.000867283	0.00110921	0.00100879	0.001059
>NW_025763666.1 Fusarium redolens strain MPI-CAGE-AT-0023 chromosome Unknown BKA55scaffold_3, whole genome shotgun sequence	NW_025763666.1	0.000934924	0.000540252	0.000693702	0.000576875	0.0049909	0.000905263	0.000960651	0.000784198	0.000751208	0.00074455	0.0018302	0.000858956	0.000741826	0.000908593	0.000785106	0.000743642	0.000550846	0.000949755	0.00100242	0.000919186	0.00118825	0.000929053	0.00105865
>CAXIWF010000790.1 Eutreptiella sp. 'Long Island Sound 2002' genome assembly, contig: scaffold_2592, whole genome shotgun sequence	CAXIWF010000790.1	0.00154925	0	0	0.00159002	0	0.0030985	0	0	0	0	0.00154925	0.00318004	0.00154925	0.00154925	0.00154925	0.00236464	0.00154925	0.00163079	0	0	0.000623777	0.00149217	0.00105798
>NW_023502386.1 Fusarium subglutinans strain NRRL 66333 chromosome Unknown NRRL66333_c0000323, whole genome shotgun sequence	NW_023502386.1	0	0	0	0	0	0	0.0029361	0	0	0	0.00167409	0	0	0	0	0	0.0155562	0	0.0009787	0	0.00029361	0.0018209	0.00105725
>CAXIWF010000204.1 Eutreptiella sp. 'Long Island Sound 2002' genome assembly, contig: scaffold_1865, whole genome shotgun sequence	CAXIWF010000204.1	0.00223602	0.00223602	0	0.00111801	0.0065021	0	0.00232428	0.00111801	0.00111801	0.00111801	0.00111801	0	0.00111801	0	0	0	0	0	0	0.00111801	0.00177705	0.000335403	0.00105622
>CAXIWF010001950.1 Eutreptiella sp. 'Long Island Sound 2002' genome assembly, contig: scaffold_2867, whole genome shotgun sequence	CAXIWF010001950.1	0	0.0017832	0.00825903	0	0.00206476	0	0	0	0.0053496	0	0.0017832	0	0	0.00187705	0	0	0	0	0	0	0.00174566	0.000366025	0.00105584
>BPQB01000107.1 Phanerochaete sordida YK-624 DNA, Contig_107, whole genome shotgun sequence	BPQB01000107.1	0.000386312	0.000396478	0.00154525	0.000386312	0.00284651	0.000772625	0.000386312	0.000386312	0.0011996	0	0.00805156	0.000406645	0	0.0011996	0.00234837	0	0	0	0.000386312	0.000386312	0.000830572	0.00127788	0.00105423
>CAXIWF010000807.1 Eutreptiella sp. 'Long Island Sound 2002' genome assembly, contig: scaffold_503, whole genome shotgun sequence	CAXIWF010000807.1	0.00126128	0.00228607	0.000788302	0	0.00135982	0.000472981	0.000906547	0.000423712	0.000975523	0.00138938	0.00112333	0.000709471	0	0.000896693	0.0017047	0.00291672	0.00120216	0	0.00166529	0.000945962	0.000986362	0.00111643	0.0010514
>BPQB01000087.1 Phanerochaete sordida YK-624 DNA, Contig_087, whole genome shotgun sequence	BPQB01000087.1	0.000615687	0.00031174	0.000327327	0.000296153	0.00130931	0.000592306	0.000919633	0	0	0.000888459	0.00891577	0.000966394	0.000592306	0.00093522	0.000607893	0.000919633	0.00128593	0	0.000296153	0.00124696	0.000526061	0.00157663	0.00105134
>CAXIWF010001012.1 Eutreptiella sp. 'Long Island Sound 2002' genome assembly, contig: scaffold_2570, whole genome shotgun sequence	CAXIWF010001012.1	0	0.00169055	0	0	0.00483014	0.0015698	0.00169055	0	0	0	0	0.00161005	0	0	0.00169055	0.00470939	0	0.00161005	0	0.00161005	0.000978103	0.00112301	0.00105055
>MT951397.1 |Chicken proventriculitis-associated circular virus 1 strain CPACV-1, complete genome	MT951397.1	0	0	0	0	0	0	0	0	0.0209903	0	0	0	0	0	0	0	0	0	0	0	0.00209903	0	0.00104952
>NW_023502129.1 Fusarium subglutinans strain NRRL 66333 chromosome Unknown NRRL66333_c0000066, whole genome shotgun sequence	NW_023502129.1	0.000620309	0.000636633	0.000779468	0.000938626	0.00325662	0.00210579	0.00170585	0.00113451	0.00201601	0.00108554	0.000481556	0.000408098	0.000636633	0.00173034	0.00108554	0.000481556	0.000310155	0.000465232	0.000310155	0.000799873	0.00142794	0.000670914	0.00104943
>QESU01000379.1 Fusarium oxysporum f. sp. lycopersici 4287 U_50, whole genome shotgun sequence	QESU01000379.1	0	0	0	0	0.020969	0	0	0	0	0	0	0	0	0	0	0	0	0	0	0	0.0020969	0	0.00104845
>NW_026970961.1 Symsagittifera roscoffensis unplaced genomic scaffold, txSymRosc1.1 SCAFFOLD_1095, whole genome shotgun sequence	NW_026970961.1	0	0	0	0	0.00346477	0	0	0.00346477	0	0	0.00346477	0	0.00346477	0.00346477	0.00362976	0	0	0	0	0	0.000692955	0.00140241	0.00104768
>NC_070546.1 Fusarium falciforme chromosome 3, complete sequence	NC_070546.1	0.000793628	0.000599947	0.000697692	0.000825204	0.00231672	0.000838076	0.00106595	0.00101647	0.0011301	0.00109451	0.00205426	0.000873473	0.00104865	0.000999376	0.000936022	0.00103135	0.000873272	0.000832243	0.000961766	0.000944268	0.00103783	0.00105547	0.00104665
>CAXIWF010001981.1 Eutreptiella sp. 'Long Island Sound 2002' genome assembly, contig: scaffold_3163, whole genome shotgun sequence	CAXIWF010001981.1	0	0.00237581	0	0.00237581	0	0.00242981	0.00475162	0	0	0.00286177	0.00172786	0.00313175	0	0	0	0	0	0	0	0.0012419	0.00147948	0.000610151	0.00104482
>NW_026971440.1 Symsagittifera roscoffensis unplaced genomic scaffold, txSymRosc1.1 SCAFFOLD_1077, whole genome shotgun sequence	NW_026971440.1	0	0	0	0	0.0208955	0	0	0	0	0	0	0	0	0	0	0	0	0	0	0	0.00208955	0	0.00104478
>CAXIWF010001837.1 Eutreptiella sp. 'Long Island Sound 2002' genome assembly, contig: scaffold_1799, whole genome shotgun sequence	CAXIWF010001837.1	0	0.00114834	0.00223926	0.00344501	0.00338759	0.00114834	0	0.00229667	0.00143542	0	0.00114834	0	0	0	0	0.00114834	0.00114834	0.00111963	0.00114834	0	0.00151006	0.000571297	0.00104068
>CAXIWF010000183.1 Eutreptiella sp. 'Long Island Sound 2002' genome assembly, contig: scaffold_2517, whole genome shotgun sequence	CAXIWF010000183.1	0	0	0.00576301	0.00147969	0.00443908	0.00147969	0.00147969	0	0	0	0.00147969	0.00171333	0	0	0	0	0.00147969	0	0	0.00147969	0.00146412	0.000615241	0.00103968
>BPQB01000278.1 Phanerochaete sordida YK-624 DNA, Contig_278, whole genome shotgun sequence	BPQB01000278.1	0	0	0	0	0	0	0	0	0	0	0	0.0207821	0	0	0	0	0	0	0	0	0	0.00207821	0.0010391
>BPQB01000004.1 Phanerochaete sordida YK-624 DNA, Contig_004, whole genome shotgun sequence	BPQB01000004.1	0.000780609	0.000441854	0.000891072	0.000715149	0.00461737	0.000984353	0.000909892	0.00075688	0.00104163	0.000971261	0.0013452	0.00108745	0.000522042	0.000545772	0.000796156	0.000735605	0.00106209	0.00105636	0.000809248	0.000663599	0.00121101	0.000862352	0.00103668
>CAXIWF010002074.1 Eutreptiella sp. 'Long Island Sound 2002' genome assembly, contig: scaffold_954, whole genome shotgun sequence	CAXIWF010002074.1	0.00202463	0.000865068	0.000773039	0.00265042	0.000570577	0.00154608	0.000607388	0	0.000975502	0.000607388	0.00270564	0.000938691	0	0.000736228	0.000975502	0	0.000901879	0	0.0016013	0.00220868	0.00106201	0.00100679	0.0010344
>CAXIWF010002242.1 Eutreptiella sp. 'Long Island Sound 2002' genome assembly, contig: scaffold_3940, whole genome shotgun sequence	CAXIWF010002242.1	0	0	0.00328294	0	0	0	0	0.00328294	0	0	0	0	0	0.00423326	0	0.00328294	0	0	0.00656587	0	0.000656587	0.00140821	0.0010324
>CAXIWF010001143.1 Eutreptiella sp. 'Long Island Sound 2002' genome assembly, contig: scaffold_677, whole genome shotgun sequence	CAXIWF010001143.1	0.00238352	0.000498249	0	0.000807972	0.00255858	0	0.000403986	0.00100997	0	0	0	0.00150821	0	0.000794506	0.00234312	0.00371667	0.00220846	0.0018718	0	0.000525182	0.000766227	0.00129679	0.00103151
>NW_026971513.1 Symsagittifera roscoffensis unplaced genomic scaffold, txSymRosc1.1 SCAFFOLD_955, whole genome shotgun sequence	NW_026971513.1	0	0	0	0.00262691	0	0	0.00262691	0	0.00249557	0	0.00525383	0	0	0.00249557	0.00249557	0	0	0	0.00262691	0	0.000774939	0.00128719	0.00103106
>NW_026971741.1 Symsagittifera roscoffensis unplaced genomic scaffold, txSymRosc1.1 SCAFFOLD_777, whole genome shotgun sequence	NW_026971741.1	0	0	0	0.00205973	0	0.00205973	0	0	0	0	0.0061792	0	0	0	0	0.0061792	0.00205973	0	0	0.00205973	0.000411946	0.00164779	0.00102987
>CAXIWF010000915.1 Eutreptiella sp. 'Long Island Sound 2002' genome assembly, contig: scaffold_4016, whole genome shotgun sequence	CAXIWF010000915.1	0	0	0	0	0	0.00381134	0	0	0.00381134	0	0.00495474	0.00800381	0	0	0	0	0	0	0	0	0.000762268	0.00129586	0.00102906
>CAXIWF010000690.1 Eutreptiella sp. 'Long Island Sound 2002' genome assembly, contig: scaffold_693, whole genome shotgun sequence	CAXIWF010000690.1	0.000563311	0.0011541	0.00111288	0.00167619	0.00225324	0.00167619	0.000563311	0	0.000467136	0	0.00109914	0.00164871	0.000563311	0	0.00170367	0.000563311	0.000563311	0.000563311	0.00270664	0.00163498	0.000946637	0.00110464	0.00102564
>CAXIWF010000484.1 Eutreptiella sp. 'Long Island Sound 2002' genome assembly, contig: scaffold_2863, whole genome shotgun sequence	CAXIWF010000484.1	0	0.00177944	0.00177944	0.00177944	0	0.00552564	0	0	0.00430813	0	0	0.00196675	0	0	0.00154531	0	0	0.00182627	0	0	0.00151721	0.000533833	0.00102552
>BPQB01000040.1 Phanerochaete sordida YK-624 DNA, Contig_040, whole genome shotgun sequence	BPQB01000040.1	0.000514989	0.000128747	0.000908007	0.000403182	0.00714886	0.00120616	0.00159918	0.000792812	0.00105031	0.000128747	0.00117228	0.000924947	0.000535317	0.00134168	0.000650512	0.000271047	0.000393018	0.000684393	0	0.000650512	0.0013881	0.000662371	0.00102523
>NW_017306201.1 Alternaria alternata strain SRC1lrK2f unplaced genomic scaffold CC77scaffold_12, whole genome shotgun sequence	NW_017306201.1	0.00086439	0.00099373	0.000748713	0.000579296	0.00173424	0.00103472	0.00106386	0.000863479	0.000863479	0.000919951	0.00156027	0.00142456	0.00103927	0.000683132	0.00110303	0.000817026	0.00093999	0.000910843	0.00138266	0.000967315	0.000966587	0.00108281	0.0010247
>CAXIWF010001142.1 Eutreptiella sp. 'Long Island Sound 2002' genome assembly, contig: scaffold_3138, whole genome shotgun sequence	CAXIWF010001142.1	0	0	0	0	0.00202203	0	0.0042569	0	0	0.00202203	0.00202203	0	0.00606609	0.00202203	0	0	0	0	0	0.00207524	0.000830096	0.00121854	0.00102432
>NW_023502582.1 Fusarium subglutinans strain NRRL 66333 chromosome Unknown NRRL66333_c0000519, whole genome shotgun sequence	NW_023502582.1	0	0	0	0	0	0	0	0	0	0	0	0	0.00502448	0.0103066	0	0.00515331	0	0	0	0	0	0.00204844	0.00102422
>MG846361.1 |Duck associated cyclovirus 1 strain RS/BR/2015/4S, complete genome	MG846361.1	0	0	0	0	0	0	0	0	0	0	0	0	0	0	0	0	0	0	0.0204724	0	0	0.00204724	0.00102362
>KP731611.1 |Avian orthoreovirus isolate Reo/PA/Broiler/15511/13 segment L1, complete sequence	KP731611.1	0	0	0.0101061	0	0	0.0103588	0	0	0	0	0	0	0	0	0	0	0	0	0	0	0.00204649	0	0.00102324
>CP048995.1 Saccharomyces pastorianus strain CBS 1483 chromosome ScXIV	CP048995.1	0.00603114	0.000363971	0.000448555	0.000343465	0.0014546	0.00129312	0.000485721	0.000807399	0.00097785	0.000708717	0.00089711	0.000424205	0.000302454	0.000639512	0.00187112	0.00140846	0.000487003	0.000310144	0.000415234	0.000790739	0.00129145	0.000754598	0.00102303
>BPQB01000029.1 Phanerochaete sordida YK-624 DNA, Contig_029, whole genome shotgun sequence	BPQB01000029.1	0.000286299	0	0.000460989	0.00059686	0.00139267	0.00205019	0.00131261	0.000647811	0.00073273	0.000761846	0.00373887	0.00116703	0.000441579	0.000373644	0.000451284	0.00126165	0.000740009	0.000926831	0.00146789	0.0015892	0.0008242	0.0012158	0.00102
>BPQB01000018.1 Phanerochaete sordida YK-624 DNA, Contig_018, whole genome shotgun sequence	BPQB01000018.1	0.00104754	0.000536309	0.00113049	0.000617334	0.00240181	0.000933718	0.00160507	0.000443709	0.00151826	0.000821826	0.00142566	0.000663634	0.000760092	0.00067328	0.00120187	0.000895134	0.00133498	0.000814109	0.00103789	0.000520876	0.00110561	0.000932753	0.00101918
>CAXIWF010000905.1 Eutreptiella sp. 'Long Island Sound 2002' genome assembly, contig: scaffold_1251, whole genome shotgun sequence	CAXIWF010000905.1	0.00168641	0.00252962	0	0	0	0	0.000843208	0	0	0	0.000887587	0.00421604	0.000843208	0	0.000843208	0	0.00259619	0.000843208	0.00252962	0.00252962	0.000505925	0.00152887	0.0010174
>BPQB01000007.1 Phanerochaete sordida YK-624 DNA, Contig_007, whole genome shotgun sequence	BPQB01000007.1	0.000753223	0.000688661	0.000704203	0.000756809	0.00129841	0.00121831	0.00088952	0.000915823	0.000487801	0.000768765	0.00296148	0.0011382	0.00078909	0.00108081	0.0010318	0.0012757	0.0012482	0.000614534	0.000924192	0.000784308	0.000848153	0.00118483	0.00101649
>CAXIWF010001528.1 Eutreptiella sp. 'Long Island Sound 2002' genome assembly, contig: scaffold_555, whole genome shotgun sequence	CAXIWF010001528.1	0.000580707	0.00156681	0	0.00190647	0.000931323	0.00163255	0.00112854	0.000931323	0.00288162	0	0.000580707	0.00100802	0	0.000416356	0.000898453	0.000810799	0.00118333	0.00157777	0.000295832	0.00198317	0.00115594	0.000875444	0.00101569
>BPQB01000013.1 Phanerochaete sordida YK-624 DNA, Contig_013, whole genome shotgun sequence	BPQB01000013.1	0.000555983	0.000563903	0.000746063	0.000506879	0.00184377	0.000780911	0.00144936	0.000807839	0.00131313	0.00111197	0.00147787	0.000888623	0.00132264	0.000533807	0.00125294	0.00143985	0.000693791	0.00104544	0.000567071	0.00138283	0.000967981	0.00106049	0.00101423
>MN379592.1 |Chicken virus mg8_273, complete genome	MN379592.1	0	0	0	0	0	0	0	0	0	0	0	0.0202655	0	0	0	0	0	0	0	0	0	0.00202656	0.00101328
>CAXIWF010000079.1 Eutreptiella sp. 'Long Island Sound 2002' genome assembly, contig: scaffold_1237, whole genome shotgun sequence	CAXIWF010000079.1	0	0	0	0.00176725	0	0	0.00159053	0.00156844	0.00183352	0.00196607	0.00265088	0	0.00176725	0	0.00269506	0.00176725	0.000883626	0	0	0.00176725	0.000872581	0.00115313	0.00101286
>CAXIWF010000983.1 Eutreptiella sp. 'Long Island Sound 2002' genome assembly, contig: scaffold_3747, whole genome shotgun sequence	CAXIWF010000983.1	0	0.00310789	0	0	0	0	0.0028119	0	0.0028119	0	0.0028119	0.00303389	0	0.0056238	0	0	0	0	0	0	0.000873169	0.00114696	0.00101006
>BPQB01000057.1 Phanerochaete sordida YK-624 DNA, Contig_057, whole genome shotgun sequence	BPQB01000057.1	0.00115893	0.000593833	0.00255252	0.00173361	0.00112062	0	0.00102005	0.000383118	0.000929061	0.00238491	0.00172403	0.000751869	0.000191559	0.000363962	0.00171445	0.00056031	0.00074708	0.000948217	0.000383118	0.000938639	0.00118767	0.000832324	0.00101
>NW_026970738.1 Symsagittifera roscoffensis unplaced genomic scaffold, txSymRosc1.1 SCAFFOLD_361, whole genome shotgun sequence	NW_026970738.1	0.000647657	0.00323829	0.00131236	0.000647657	0	0	0.000647657	0.000647657	0.00197706	0	0.000647657	0.00330646	0.00129532	0.00194297	0.000647657	0.00194297	0	0.000647657	0	0.000647657	0.000911833	0.00110783	0.00100983
>CAXIWF010001594.1 Eutreptiella sp. 'Long Island Sound 2002' genome assembly, contig: scaffold_1205, whole genome shotgun sequence	CAXIWF010001594.1	0	0	0.00257158	0.00261444	0	0.00184296	0	0.000814332	0.000857192	0.000814332	0.000900051	0.00175724	0.000814332	0	0.00184296	0.000964341	0.00175724	0	0.00252872	0	0.000951483	0.00105649	0.00100399
>MK495885.1 |Avian orthoavulavirus 1 isolate Chicken/Egypt/Luxor/2012/4, complete genome	MK495885.1	0	0.00500164	0.00250082	0	0	0	0.00250082	0.00250082	0	0	0.00250082	0	0	0.00256663	0	0	0	0	0	0.00250082	0.00125041	0.000756828	0.00100362
>NW_022158916.1 Fusarium odoratissimum NRRL 54006 unplaced genomic scaffold supercont1.230, whole genome shotgun sequence	NW_022158916.1	0	0	0	0	0	0	0	0	0	0	0.0200385	0	0	0	0	0	0	0	0	0	0	0.00200385	0.00100193
>BPQB01000061.1 Phanerochaete sordida YK-624 DNA, Contig_061, whole genome shotgun sequence	BPQB01000061.1	0.0011119	0.00114116	0.000741268	0.000741268	0.00169711	0	0.00111678	0.0011119	0.000555951	0.00187268	0.0011119	0.00148254	0.000185317	0.000370634	0.0011119	0.000941215	0.000555951	0.000946092	0.0015313	0.00170687	0.001009	0.000994372	0.00100169
>NW_023502315.1 Fusarium subglutinans strain NRRL 66333 chromosome Unknown NRRL66333_c0000252, whole genome shotgun sequence	NW_023502315.1	0	0	0	0	0.00125555	0.0187507	0	0	0	0	0	0	0	0	0	0	0	0	0	0	0.00200063	0	0.00100031
>CAXIWF010001159.1 Eutreptiella sp. 'Long Island Sound 2002' genome assembly, contig: scaffold_4153, whole genome shotgun sequence	CAXIWF010001159.1	0	0	0	0	0	0	0	0	0	0	0	0	0	0	0	0	0.02	0	0	0	0	0.002	0.001
>MW002449.1 |Avian orthoreovirus isolate Reo/Ck/TX/115940 Tendon/2016 segment L3, complete sequence	MW002449.1	0	0	0	0	0.02	0	0	0	0	0	0	0	0	0	0	0	0	0	0	0	0.002	0	0.001
>CAXIWF010000842.1 Eutreptiella sp. 'Long Island Sound 2002' genome assembly, contig: scaffold_739, whole genome shotgun sequence	CAXIWF010000842.1	0	0.000555377	0.000555377	0	0.0027915	0.00166613	0.000555377	0	0.000511531	0.00113998	0.00166613	0.000643068	0	0.000599222	0.00187074	0.00113998	0.000643068	0.00232381	0.000643068	0.00267458	0.000777528	0.00122037	0.000998948
>MG846359.1 |Duck associated cyclovirus 1 strain RS/BR/2015/4R, complete genome	MG846359.1	0	0	0	0	0	0	0	0	0	0	0	0	0	0	0.019979	0	0	0	0	0	0	0.0019979	0.000998948
>NC_072848.1 Fusarium oxysporum Fo47 chromosome IX, complete sequence	NC_072848.1	0.000212348	0.000131497	0.00015743	7.14e-05	0.000996752	0.000119598	0.000107699	0.000154989	0.000216314	0.000191601	0.00129849	0.000370083	0.000277638	0.000436899	0.000293198	0.000338048	0.000152243	0.000179397	0.0140985	0.000166583	0.000235962	0.00176111	0.000998537
>CAXIWF010001626.1 Eutreptiella sp. 'Long Island Sound 2002' genome assembly, contig: scaffold_173, whole genome shotgun sequence	CAXIWF010001626.1	0.00138446	0.000594709	0.000348512	0.000661854	0.00127255	0.000124697	0.00130772	0.001215	0.00126296	0.00137806	0.00110948	0.00104234	0.000697025	0.00132371	0.000844103	0.00081213	0.0010935	0.00104554	0.000895261	0.00153473	0.000955052	0.00103978	0.000997417
>CAXIWF010000240.1 Eutreptiella sp. 'Long Island Sound 2002' genome assembly, contig: scaffold_3759, whole genome shotgun sequence	CAXIWF010000240.1	0	0	0	0	0	0	0	0	0	0	0.0199464	0	0	0	0	0	0	0	0	0	0	0.00199464	0.000997321
>NW_025763678.1 Fusarium redolens strain MPI-CAGE-AT-0023 chromosome Unknown BKA55scaffold_15, whole genome shotgun sequence	NW_025763678.1	0.000852327	0.000332492	0.000981442	0.000891146	0.00203799	0.00120254	0.00107343	0.000624477	0.000726588	0.000973003	0.00181605	0.0012768	0.000789879	0.00094853	0.00104726	0.00107764	0.000873424	0.000625321	0.000809289	0.00098313	0.000969543	0.00102473	0.000997138
>CAXIWF010000238.1 Eutreptiella sp. 'Long Island Sound 2002' genome assembly, contig: scaffold_643, whole genome shotgun sequence	CAXIWF010000238.1	0.00148165	0	0	0.00145611	0.000485369	0.000970737	0.000485369	0.000970737	0.000970737	0.000970737	0.000485369	0.000970737	0.00145611	0.000498142	0.00291221	0.00291221	0.000485369	0.000485369	0	0.00194148	0.000779144	0.0012147	0.000996922
>NW_026971260.1 Symsagittifera roscoffensis unplaced genomic scaffold, txSymRosc1.1 SCAFFOLD_1103, whole genome shotgun sequence	NW_026971260.1	0	0	0.0026022	0	0.00587593	0	0	0	0	0	0.00285403	0	0	0.00604382	0	0	0	0	0.00251826	0	0.000847813	0.00114161	0.000994712
>CAXIWF010000326.1 Eutreptiella sp. 'Long Island Sound 2002' genome assembly, contig: scaffold_4044, whole genome shotgun sequence	CAXIWF010000326.1	0.00403551	0	0	0.00383374	0	0.00383374	0	0.0041364	0	0.00403551	0	0	0	0	0	0	0	0	0	0	0.00198749	0	0.000993745
>NW_023502701.1 Fusarium subglutinans strain NRRL 66333 chromosome Unknown NRRL66333_c0000638, whole genome shotgun sequence	NW_023502701.1	0	0	0	0	0.0198582	0	0	0	0	0	0	0	0	0	0	0	0	0	0	0	0.00198582	0	0.000992908
>OR546362.1 |Avian orthoreovirus isolate Reo/NC/Broiler/R1838167/18 segment L2, complete sequence	OR546362.1	0	0	0	0	0.00992167	0	0	0	0	0	0	0	0	0	0	0.00992167	0	0	0	0	0.000992167	0.000992167	0.000992167
>NC_070547.1 Fusarium falciforme chromosome 4, complete sequence	NC_070547.1	0.000624074	0.00054747	0.00056805	0.000597777	0.00168529	0.00249744	0.000828923	0.000688292	0.000775186	0.000726784	0.00265617	0.000716685	0.000661995	0.000719162	0.000768326	0.000991087	0.00132075	0.000665997	0.000922868	0.000874276	0.000953928	0.00102973	0.00099183
>CAXIWF010000781.1 Eutreptiella sp. 'Long Island Sound 2002' genome assembly, contig: scaffold_3868, whole genome shotgun sequence	CAXIWF010000781.1	0	0	0	0	0	0.00306328	0.00306328	0.00354696	0	0	0	0	0	0.00709391	0	0.00306328	0	0	0	0	0.000967352	0.00101572	0.000991536
>NW_022194808.1 Fusarium proliferatum ET1 genome assembly, contig: FPRO_scaffold019, whole genome shotgun sequence	NW_022194808.1	0.000145438	0.00100688	0.000596668	0.000145438	0.00159236	0.000440042	0.000581751	0.00058548	0.00115604	0.000425126	0.00085771	0.00104417	0.000712272	0.000428855	0.000581751	0.00085771	0.000141709	0.000578022	0.00749564	0.000443772	0.000667522	0.00131416	0.000990841
>CAXIWF010000929.1 Eutreptiella sp. 'Long Island Sound 2002' genome assembly, contig: scaffold_1116, whole genome shotgun sequence	CAXIWF010000929.1	0.000817411	0	0	0	0.00490447	0	0	0.000980893	0.0017983	0.000817411	0.00465924	0.00130786	0	0.000817411	0	0	0.000837846	0.00169613	0	0.00116481	0.000931848	0.00104833	0.000990089
>CAXIWF010000579.1 Eutreptiella sp. 'Long Island Sound 2002' genome assembly, contig: scaffold_2642, whole genome shotgun sequence	CAXIWF010000579.1	0	0	0.00130094	0.00218221	0.00167863	0	0.00184649	0	0.00335725	0.0015947	0	0.00167863	0	0.00318939	0	0	0	0.00167863	0.00125897	0	0.00119602	0.000780562	0.000988292
>BPQB01000077.1 Phanerochaete sordida YK-624 DNA, Contig_077, whole genome shotgun sequence	BPQB01000077.1	0.000237464	0.000487427	0	0.000549918	0.00212468	0.001681	0.000424936	0.00110608	0.000743638	0.000974854	0.00186222	0.00281833	0.000793631	0.000249963	0.000474929	0.00251212	0.000724891	0.000249963	0.000974854	0.000737389	0.000833	0.00113983	0.000986415
>NW_023502132.1 Fusarium subglutinans strain NRRL 66333 chromosome Unknown NRRL66333_c0000069, whole genome shotgun sequence	NW_023502132.1	0.00120955	0.00083962	0.000349149	0.000698298	0.00220712	0.00140075	0.00155454	0.00157117	0.00120539	0.000685828	0.000864559	0.000523723	0.000872872	0.00155454	0.000698298	0.00103913	0.000681672	0.000877029	0.000174574	0.000698298	0.00117214	0.00079847	0.000985307
>CAXIWF010001583.1 Eutreptiella sp. 'Long Island Sound 2002' genome assembly, contig: scaffold_1454, whole genome shotgun sequence	CAXIWF010001583.1	0.000938364	0	0	0.000938364	0.000938364	0.00187673	0	0.000938364	0.000938364	0.000938364	0.00187673	0	0.00187673	0.000938364	0.00187673	0	0.000938364	0	0.00187673	0.00281509	0.000750691	0.00121987	0.000985282
>NW_026971647.1 Symsagittifera roscoffensis unplaced genomic scaffold, txSymRosc1.1 SCAFFOLD_479, whole genome shotgun sequence	NW_026971647.1	0.00170734	0	0.000853671	0.00150648	0	0	0.000778347	0.0015818	0.0015818	0.00153159	0.000954103	0.00195842	0	0.00195842	0.000753239	0	0.000803455	0	0.00112986	0.00256101	0.000954103	0.00101185	0.000982977
>NW_021638329.1 Babesia ovata DNA, contig: BOVATA_02_v07, strain: Miyake, whole genome shotgun sequence	NW_021638329.1	0.000722694	0.000901456	0.000711223	0.000777183	0.00147757	0.000768898	0.0012918	0.000751373	0.00104166	0.000849516	0.0016796	0.00111686	0.000820519	0.00087469	0.00125197	0.000951165	0.00103433	0.000694016	0.00084856	0.00107894	0.000929338	0.00103506	0.000982202
>CAXIWF010000719.1 Eutreptiella sp. 'Long Island Sound 2002' genome assembly, contig: scaffold_1478, whole genome shotgun sequence	CAXIWF010000719.1	0	0.000947867	0	0	0.00421552	0.00104764	0	0	0	0.00209529	0	0.000947867	0.00209529	0	0.00419057	0.00104764	0.00104764	0	0	0.00199551	0.000830631	0.00113245	0.000981542
>CAXIWF010000549.1 Eutreptiella sp. 'Long Island Sound 2002' genome assembly, contig: scaffold_2996, whole genome shotgun sequence	CAXIWF010000549.1	0	0	0	0	0.00200904	0.00200904	0	0.00391763	0	0	0.00180814	0	0	0	0.00401808	0.00190859	0.00200904	0	0.00190859	0	0.000793571	0.00116524	0.000979407
>CAXIWF010000504.1 Eutreptiella sp. 'Long Island Sound 2002' genome assembly, contig: scaffold_607, whole genome shotgun sequence	CAXIWF010000504.1	0.00202825	0.000572683	0.00132433	0.00159874	0.000453374	0	0.00149136	0.000453374	0.00107378	0.00205211	0.000369858	0.000477236	0	0.000811301	0.00140785	0.00127661	0.000513029	0.00230266	0.00133626	0	0.0011048	0.00084948	0.00097714
>CAXIWF010001380.1 Eutreptiella sp. 'Long Island Sound 2002' genome assembly, contig: scaffold_3387, whole genome shotgun sequence	CAXIWF010001380.1	0.00325556	0	0	0	0	0.00325556	0.00651112	0.00651112	0	0	0	0	0	0	0	0	0	0	0	0	0.00195334	0	0.000976668
>CAXIWF010000106.1 Eutreptiella sp. 'Long Island Sound 2002' genome assembly, contig: scaffold_626, whole genome shotgun sequence	CAXIWF010000106.1	0.000648565	0	0	0.00134702	0.00132208	0.00199558	0.000473951	0.00128466	0.000498896	0.000997792	0.000523841	0.000947903	0.000885541	0.00284371	0.000473951	0.00134702	0.0019457	0	0.00199558	0	0.000856854	0.00109632	0.000976589
>BPQB01000056.1 Phanerochaete sordida YK-624 DNA, Contig_056, whole genome shotgun sequence	BPQB01000056.1	0.000559853	0.000727809	0.000746471	0.00131565	0.0011477	0.000354574	0.00112437	0.00126433	0.0015116	0.000914426	0.000363904	0.00182885	0.000732474	0.000923757	0.000914426	0.000354574	0.00162824	0.00109638	0.000363904	0.00165157	0.000966679	0.000985808	0.000976244
>NW_025407989.1 Naegleria fowleri strain ATCC 30894 chromosome Unknown tig57, whole genome shotgun sequence	NW_025407989.1	0.0023449	0	0	0.000781632	0.00156326	0	0.00156326	0	0	0.000781632	0.000781632	0.000781632	0.00236444	0	0	0	0.00074255	0.00156326	0.00156326	0.00468979	0.000703468	0.00124866	0.000976063
>CAXIWF010002015.1 Eutreptiella sp. 'Long Island Sound 2002' genome assembly, contig: scaffold_3911, whole genome shotgun sequence	CAXIWF010002015.1	0.00316667	0	0	0	0.00316667	0	0.00316667	0	0	0	0	0	0	0	0	0	0	0.00333333	0	0.00666667	0.00095	0.001	0.000975
>NW_023502185.1 Fusarium subglutinans strain NRRL 66333 chromosome Unknown NRRL66333_c0000122, whole genome shotgun sequence	NW_023502185.1	0.000257057	0.000257057	0	0.000257057	0.000270587	0.0132587	0.000284116	0.000284116	0	0	0.000527644	0.000148823	0.000541173	0.000257057	0.000771172	0.000257057	0.000257057	0	0.0015694	0.000284116	0.00148687	0.00046135	0.000974112
>CAXIWF010000956.1 Eutreptiella sp. 'Long Island Sound 2002' genome assembly, contig: scaffold_1653, whole genome shotgun sequence	CAXIWF010000956.1	0.000810438	0.00197207	0	0.00172894	0.00108059	0	0.00102655	0	0.00402518	0	0	0	0.00102655	0.00208012	0.000864468	0	0.00264743	0	0.0022152	0	0.00106438	0.000883378	0.000973877
>NW_021638358.1 Babesia ovata DNA, contig: BOVATA_31_v07, strain: Miyake, whole genome shotgun sequence	NW_021638358.1	0.000782335	0.000743218	0	0	0	0.00230789	0	0.00234701	0.00154511	0	0	0.000782335	0.00391167	0	0	0.00156467	0.000782335	0.00156467	0.000782335	0.00234701	0.000772556	0.0011735	0.000973029
>OR546363.1 |Avian orthoreovirus isolate Reo/NC/Broiler/R1838167/18 segment L3, complete sequence	OR546363.1	0	0	0.0194523	0	0	0	0	0	0	0	0	0	0	0	0	0	0	0	0	0	0.00194523	0	0.000972613
>BPQB01000153.1 Phanerochaete sordida YK-624 DNA, Contig_153, whole genome shotgun sequence	BPQB01000153.1	0	0.00119761	0.00219561	0.00230967	0.0033647	0	0	0.00114058	0	0	0	0.00119761	0.00119761	0	0.00114058	0.0045623	0.00114058	0	0	0	0.00102082	0.000923867	0.000972341
>NW_026970606.1 Symsagittifera roscoffensis unplaced genomic scaffold, txSymRosc1.1 SCAFFOLD_229, whole genome shotgun sequence	NW_026970606.1	0	0.000486381	0	0	0.0189573	0	0	0	0	0	0	0	0	0	0	0	0	0	0	0	0.00194437	0	0.000972184
>CAXIWF010000387.1 Eutreptiella sp. 'Long Island Sound 2002' genome assembly, contig: scaffold_2053, whole genome shotgun sequence	CAXIWF010000387.1	0.00131918	0.00131918	0	0.0024499	0.00502544	0	0.00119354	0	0.00119354	0.00119354	0	0	0	0.001382	0	0.00179031	0	0	0	0.00251272	0.00136943	0.000568503	0.000968968
>CAXIWF010000179.1 Eutreptiella sp. 'Long Island Sound 2002' genome assembly, contig: scaffold_2758, whole genome shotgun sequence	CAXIWF010000179.1	0	0	0	0	0	0	0	0	0	0	0.00690174	0.00185816	0.00535327	0	0.00176968	0.00176968	0	0	0	0.00168119	0	0.00193337	0.000966686
>NW_023502068.1 Fusarium subglutinans strain NRRL 66333 chromosome Unknown NRRL66333_c0000005, whole genome shotgun sequence	NW_023502068.1	0.000901012	0.000521085	0.00078388	0.000869476	0.00136954	0.000533099	0.000561631	0.000711799	0.00101664	0.000504567	0.00157827	0.000777874	0.000737328	0.000678762	0.0015152	0.00158578	0.000842446	0.000962581	0.00217144	0.000689274	0.000777273	0.0011539	0.000965584
>NW_022158963.1 Fusarium odoratissimum NRRL 54006 unplaced genomic scaffold supercont1.277, whole genome shotgun sequence	NW_022158963.1	0	0	0	0	0	0	0	0	0	0	0	0	0	0	0	0	0	0	0	0.01926	0	0.001926	0.000963001
>QESU01000324.1 Fusarium oxysporum f. sp. lycopersici 4287 S_15.25, whole genome shotgun sequence	QESU01000324.1	0	0	0	0	0.01926	0	0	0	0	0	0	0	0	0	0	0	0	0	0	0	0.001926	0	0.000963001
>CAXIWF010001716.1 Eutreptiella sp. 'Long Island Sound 2002' genome assembly, contig: scaffold_3415, whole genome shotgun sequence	CAXIWF010001716.1	0	0	0	0	0.00244544	0	0	0	0	0	0.00464633	0	0.00232316	0	0	0.00751972	0	0	0	0.00232316	0.000244544	0.00168124	0.000962891
>CP089276.1 Curvularia clavata strain yc1106 chromosome 3	CP089276.1	0.000500867	0.000651612	0.000454549	0.00051771	0.00119459	0.00161208	0.000743406	0.000876044	0.000856675	0.000746564	0.00144639	0.00126891	0.000747196	0.000913099	0.000995629	0.00420632	0.000312858	0.000377072	0.000433075	0.000391388	0.00081541	0.00110919	0.000962301
>MN379591.1 |Chicken virus mg6_2056, complete genome	MN379591.1	0	0	0	0	0	0	0	0	0	0	0	0	0	0.019221	0	0	0	0	0	0	0	0.0019221	0.000961052
>CAXIWF010001549.1 Eutreptiella sp. 'Long Island Sound 2002' genome assembly, contig: scaffold_3170, whole genome shotgun sequence	CAXIWF010001549.1	0	0	0.0021699	0	0.00618422	0	0	0	0.00206141	0	0.00249539	0	0.00423131	0	0	0	0	0.00206141	0	0	0.00104155	0.000878811	0.000960182
>NW_021638348.1 Babesia ovata DNA, contig: BOVATA_20_v07, strain: Miyake, whole genome shotgun sequence	NW_021638348.1	0.00114722	0.000603801	0.00114722	0	0.0012076	0.00286805	0.000573611	0.0012076	0.000573611	0.000573611	0.00114722	0.00175102	0.00235482	0.00172083	0.00114722	0	0.000603801	0	0	0.000573611	0.000990234	0.000929853	0.000960043
>KP779642.1 |Sicinivirus A2 isolate JSY, complete genome	KP779642.1	0.00305842	0	0	0	0	0	0	0	0	0	0	0.0120298	0	0	0	0	0	0.00407789	0	0	0.000305842	0.00161077	0.000958304
>CP048989.1 Saccharomyces pastorianus strain CBS 1483 chromosome ScVIII	CP048989.1	0.00219284	0.000270225	0.000971349	7.3e-05	0.00517262	0.00056236	0.000434551	0.00106264	0.000602528	0.000582444	0.00226405	0.000593399	0.000222753	0.000639045	0.000905618	0.00166517	6.94e-05	0.000434551	0	0.000436377	0.00119246	0.000723034	0.000957746
>CAXIWF010001426.1 Eutreptiella sp. 'Long Island Sound 2002' genome assembly, contig: scaffold_883, whole genome shotgun sequence	CAXIWF010001426.1	0.000665461	0.000682524	0.00204757	0	0	0.000682524	0.000733713	0.00133092	0.00139917	0.000682524	0.000665461	0.0027301	0.00136505	0.00136505	0.00206463	0	0.00134798	0.000682524	0.000682524	0	0.000822441	0.00109033	0.000956387
>CAXIWF010001057.1 Eutreptiella sp. 'Long Island Sound 2002' genome assembly, contig: scaffold_2013, whole genome shotgun sequence	CAXIWF010001057.1	0	0	0	0	0.00235564	0	0.00508322	0	0	0.00117782	0	0.00340948	0	0	0.0019837	0.00272758	0.00117782	0	0.00117782	0	0.000861668	0.00104764	0.000954654
>CAXIWF010001091.1 Eutreptiella sp. 'Long Island Sound 2002' genome assembly, contig: scaffold_3006, whole genome shotgun sequence	CAXIWF010001091.1	0	0	0	0	0.00634505	0	0	0	0.00412932	0	0	0	0.00191359	0	0	0.00191359	0	0.00246752	0	0.00231645	0.00104744	0.000861114	0.000954275
>NW_026970895.1 Symsagittifera roscoffensis unplaced genomic scaffold, txSymRosc1.1 SCAFFOLD_666, whole genome shotgun sequence	NW_026970895.1	0	0	0	0	0.00330622	0.00356723	0.00174011	0.00174011	0	0	0	0.00174011	0	0.00174011	0	0.00174011	0	0	0.00174011	0.00174011	0.00103537	0.000870057	0.000952712
>CAXIWF010001633.1 Eutreptiella sp. 'Long Island Sound 2002' genome assembly, contig: scaffold_605, whole genome shotgun sequence	CAXIWF010001633.1	0	0.000381616	0.00244473	0.000727455	0.000930188	0.000429318	0.0006082	0.000488945	0.00036969	0.00084671	0.00160994	0.00129988	0.00115677	0.000536647	0.00270709	0.00149069	0.00102559	0.000727455	0.000882486	0.000357765	0.000722685	0.00117943	0.000951058
>NW_026970646.1 Symsagittifera roscoffensis unplaced genomic scaffold, txSymRosc1.1 SCAFFOLD_1025, whole genome shotgun sequence	NW_026970646.1	0	0.00271429	0	0	0	0	0	0	0.00271429	0	0.00542857	0	0	0	0	0	0	0	0.00814286	0	0.000542857	0.00135714	0.00095
>CAXIWF010001251.1 Eutreptiella sp. 'Long Island Sound 2002' genome assembly, contig: scaffold_2565, whole genome shotgun sequence	CAXIWF010001251.1	0	0	0	0	0.00128287	0	0.00152341	0.00481078	0	0	0.00160359	0.00340763	0	0.0015635	0.00120269	0	0	0.00356799	0	0	0.000761706	0.00113454	0.000948124
>CAXIWF010002240.1 Eutreptiella sp. 'Long Island Sound 2002' genome assembly, contig: scaffold_2456, whole genome shotgun sequence	CAXIWF010002240.1	0	0	0	0.00143413	0.00143413	0	0.00286825	0	0.0057365	0	0.00301921	0.00301921	0	0.00143413	0	0	0	0	0	0	0.0011473	0.000747254	0.000947277
>KC454286.1 |Avian hepatitis E virus strain JY-F2, complete genome	KC454286.1	0	0	0	0	0	0	0.00631294	0	0.00631294	0	0.00631294	0	0	0	0	0	0	0	0	0	0.00126259	0.000631294	0.000946941
>BPQB01000325.1 Phanerochaete sordida YK-624 DNA, Contig_325, whole genome shotgun sequence	BPQB01000325.1	0	0	0	0	0	0	0.018936	0	0	0	0	0	0	0	0	0	0	0	0	0	0.0018936	0	0.000946799
>CAXIWF010001131.1 Eutreptiella sp. 'Long Island Sound 2002' genome assembly, contig: scaffold_889, whole genome shotgun sequence	CAXIWF010001131.1	0.002071	0.000569525	0.000690334	0.00141518	0.00051775	0.00134615	0.000690334	0.000759367	0.000690334	0.000690334	0.000673075	0.00131163	0.00203648	0.000690334	0.002071	0.000655817	0.000690334	0	0.000690334	0.000673075	0.000944031	0.000949209	0.00094662
>CAXIWF010000827.1 Eutreptiella sp. 'Long Island Sound 2002' genome assembly, contig: scaffold_2207, whole genome shotgun sequence	CAXIWF010000827.1	0.00127487	0	0	0	0	0.00268393	0.0039588	0	0	0.00127487	0.00154326	0.00181165	0	0.00127487	0.00254974	0.00254974	0	0	0	0	0.000919247	0.000972926	0.000946086
>BPQB01000050.1 Phanerochaete sordida YK-624 DNA, Contig_050, whole genome shotgun sequence	BPQB01000050.1	0.000669102	0.00210409	0.000345071	0.00130454	0.00138028	0.00114883	0.000807972	0.000984716	0.000340863	0.000824805	0.000988924	0.00115304	0.00180952	0.000639644	0.00132979	0.000639644	0.000963675	0	0.000504982	0.000976299	0.000991028	0.000900552	0.00094579
>BPQB01000070.1 Phanerochaete sordida YK-624 DNA, Contig_070, whole genome shotgun sequence	BPQB01000070.1	0.00064541	0.000867601	0.000862311	0.00064541	0.00042322	0.000201029	0.00084644	0.000825279	0.00256577	0.000655991	0.000444381	0.00128024	0.000809408	0.00125908	0.00215842	0.00126966	0.00107921	0.000825279	0.000624249	0.000624249	0.000853846	0.00103742	0.000945632
>NW_001809800.1 Meyerozyma guilliermondii ATCC 6260 scaffold_1 genomic scaffold, whole genome shotgun sequence	NW_001809800.1	0.000797917	0.000423804	0.000770205	0.000698058	0.00161925	0.00102391	0.000772116	0.000608232	0.000855252	0.000731981	0.00268329	0.000837574	0.000711436	0.000889653	0.00103538	0.00134595	0.000691369	0.000681335	0.000779283	0.000928355	0.000830072	0.00105836	0.000944217
>CAXIWF010001478.1 Eutreptiella sp. 'Long Island Sound 2002' genome assembly, contig: scaffold_3059, whole genome shotgun sequence	CAXIWF010001478.1	0.0040171	0	0.00206005	0	0	0	0	0	0.00638616	0	0.00226606	0.00206005	0	0	0	0	0	0.00206005	0	0	0.00124633	0.000638616	0.000942473
>NW_022158698.1 Fusarium odoratissimum NRRL 54006 unplaced genomic scaffold supercont1.12, whole genome shotgun sequence	NW_022158698.1	0.000242394	6.72e-05	3.54e-05	6.81e-05	0.000242394	0.000173391	0.000173391	0.00010085	0.000141544	3.36e-05	0.000665257	0.000508674	0.00030255	0.000853687	0.000141544	0.000336167	6.9e-05	0.00040517	0.0141066	0.000178699	0.000127832	0.00175674	0.000942285
>CAXIWF010000884.1 Eutreptiella sp. 'Long Island Sound 2002' genome assembly, contig: scaffold_817, whole genome shotgun sequence	CAXIWF010000884.1	0.00197966	0	0.000611601	0.00130368	0.000611601	0.000611601	0	0.000627696	0.000643791	0	0.00130368	0.00328333	0.00199575	0.000692075	0.00125539	0	0.000643791	0.00193137	0.00133587	0	0.000638962	0.00124413	0.000941544
>NW_022158825.1 Fusarium odoratissimum NRRL 54006 unplaced genomic scaffold supercont1.135, whole genome shotgun sequence	NW_022158825.1	0.00752252	0	0	0	0	0	0	0	0	0	0	0	0.00376126	0.00376126	0	0	0	0	0.00376126	0	0.000752252	0.00112838	0.000940315
>CAXIWF010000643.1 Eutreptiella sp. 'Long Island Sound 2002' genome assembly, contig: scaffold_2631, whole genome shotgun sequence	CAXIWF010000643.1	0	0	0	0	0.00307756	0	0	0	0	0	0	0	0	0	0.00374298	0.00399251	0.00199626	0.00598877	0	0	0.000307756	0.00157205	0.000939904
>CAXIWF010001388.1 Eutreptiella sp. 'Long Island Sound 2002' genome assembly, contig: scaffold_2905, whole genome shotgun sequence	CAXIWF010001388.1	0	0.00211305	0	0	0	0.0123901	0	0.0022091	0	0	0	0	0	0	0.00206502	0	0	0	0	0	0.00167123	0.000206502	0.000938866
>CAXIWF010001930.1 Eutreptiella sp. 'Long Island Sound 2002' genome assembly, contig: scaffold_2828, whole genome shotgun sequence	CAXIWF010001930.1	0	0.00528809	0	0	0.0033108	0.00174737	0	0	0.0013795	0	0	0	0	0.00096565	0.00317285	0.0013795	0	0	0.00151745	0	0.00117258	0.000703545	0.00093806
>NW_023502180.1 Fusarium subglutinans strain NRRL 66333 chromosome Unknown NRRL66333_c0000117, whole genome shotgun sequence	NW_023502180.1	0.000970709	0.000718576	0.000479051	0.00144976	0.000718576	0.00143715	0.00119763	0.0019162	0.00143715	0.000718576	0.00119763	0	0.000718576	0.000239525	0.000718576	0.00119763	0.00119763	0.000718576	0.000731183	0.000958102	0.00110434	0.000767742	0.00093604
>CAXIWF010001785.1 Eutreptiella sp. 'Long Island Sound 2002' genome assembly, contig: scaffold_2816, whole genome shotgun sequence	CAXIWF010001785.1	0	0	0	0	0	0.00283351	0	0	0.00365614	0	0	0	0	0.00717517	0	0.00292491	0	0	0	0.00210228	0.000648965	0.00122024	0.000934601
>NW_026971336.1 Symsagittifera roscoffensis unplaced genomic scaffold, txSymRosc1.1 SCAFFOLD_514, whole genome shotgun sequence	NW_026971336.1	0.00105638	0	0	0	0.00211275	0	0.00108418	0.00211275	0.00211275	0	0.00211275	0.00211275	0	0.00105638	0	0.00197376	0.00211275	0	0	0.000833982	0.000847882	0.00102024	0.00093406
>CAXIWF010000861.1 Eutreptiella sp. 'Long Island Sound 2002' genome assembly, contig: scaffold_1183, whole genome shotgun sequence	CAXIWF010000861.1	0.000893427	0	0.000850883	0	0.00340353	0	0.000850883	0.000850883	0	0.00340353	0.00340353	0.00246756	0	0	0	0.000850883	0.000850883	0	0.000850883	0	0.00102531	0.000842374	0.000933844
>NC_021104.1 Naegleria fowleri mitochondrion, complete genome	NC_021104.1	0.00115079	0.00096909	0	0	0.00306879	0	0	0	0	0.00153439	0	0.00205932	0.000767196	0.000888333	0.000444166	0.002665	0.000888333	0.00282651	0.00141326	0	0.000672306	0.00119521	0.000933759
>NW_026971052.1 Symsagittifera roscoffensis unplaced genomic scaffold, txSymRosc1.1 SCAFFOLD_352, whole genome shotgun sequence	NW_026971052.1	0.00130976	0	0.00127617	0	0.00191426	0	0.00191426	0	0.00127617	0.00127617	0.000722046	0.00382852	0.00127617	0.000638087	0.00255235	0.000654879	0	0	0	0	0.00089668	0.000967206	0.000931943
>NW_017306202.1 Alternaria alternata strain SRC1lrK2f unplaced genomic scaffold CC77scaffold_13, whole genome shotgun sequence	NW_017306202.1	0.000790848	0.000977576	0.000440358	0.000961599	0.00191721	0.000719951	0.000890702	0.000637072	0.000948618	0.000675017	0.00142592	0.000978574	0.000475307	0.00121123	0.000515249	0.00106545	0.0017874	0.000942627	0.000922656	0.00031554	0.000895895	0.000963995	0.000929945
>NW_022158956.1 Fusarium odoratissimum NRRL 54006 unplaced genomic scaffold supercont1.270, whole genome shotgun sequence	NW_022158956.1	0	0	0	0	0	0	0	0	0.0185366	0	0	0	0	0	0	0	0	0	0	0	0.00185366	0	0.000926829
>NW_026971029.1 Symsagittifera roscoffensis unplaced genomic scaffold, txSymRosc1.1 SCAFFOLD_899, whole genome shotgun sequence	NW_026971029.1	0	0	0	0	0.0185061	0	0	0	0	0	0	0	0	0	0	0	0	0	0	0	0.00185061	0	0.000925306
>CAXIWF010000361.1 Eutreptiella sp. 'Long Island Sound 2002' genome assembly, contig: scaffold_510, whole genome shotgun sequence	CAXIWF010000361.1	0.000380681	0.000380681	0.00152273	0.000380681	0.000380681	0	0.00166298	0	0.000781399	0.00122219	0.000480861	0.00198355	0.000470843	0	0.00166298	0.00228409	0.000761363	0.000761363	0.0029052	0.000380681	0.000671201	0.00116909	0.000920147
>CAXIWF010001165.1 Eutreptiella sp. 'Long Island Sound 2002' genome assembly, contig: scaffold_650, whole genome shotgun sequence	CAXIWF010001165.1	0.000490025	0.000490025	0.000980051	0.000528712	0.00416522	0.00103163	0.000980051	0.000992946	0.00301753	0.000490025	0	0	0.000528712	0.00105742	0	0.00100584	0.00105742	0.000528712	0	0.00103163	0.00131662	0.000520974	0.000918798
>CAXIWF010000030.1 Eutreptiella sp. 'Long Island Sound 2002' genome assembly, contig: scaffold_3567, whole genome shotgun sequence	CAXIWF010000030.1	0	0.00266134	0	0	0	0	0	0	0.00266134	0	0.00252828	0	0	0	0	0	0	0.00518962	0.00266134	0.00266134	0.000532269	0.00130406	0.000918164
>BPQB01000091.1 Phanerochaete sordida YK-624 DNA, Contig_091, whole genome shotgun sequence	BPQB01000091.1	0.000305609	0.000932911	0.000337778	0.000916826	0.00251725	0.000305609	0.00319281	0.000321693	0.000948996	0	0.000916826	0.00186582	0	0.000321693	0.00123852	0.000948996	0.000940953	0.000305609	0.00186582	0.000160847	0.000977948	0.000856509	0.000917228
>CAXIWF010000755.1 Eutreptiella sp. 'Long Island Sound 2002' genome assembly, contig: scaffold_1916, whole genome shotgun sequence	CAXIWF010000755.1	0.00141095	0	0	0	0.00126085	0.00360241	0	0	0.00120081	0	0.00240161	0	0	0	0.00120081	0.00363243	0.00120081	0	0.00120081	0.00120081	0.000747501	0.00108373	0.000915613
>NW_026971321.1 Symsagittifera roscoffensis unplaced genomic scaffold, txSymRosc1.1 SCAFFOLD_911, whole genome shotgun sequence	NW_026971321.1	0	0	0	0	0.00519705	0	0.00272227	0	0.00519705	0	0.00235105	0	0	0	0	0	0	0	0	0.00278414	0.00131164	0.000513519	0.000912578
>QESU01000118.1 Fusarium oxysporum f. sp. lycopersici 4287 S_3n6.6, whole genome shotgun sequence	QESU01000118.1	0.00117089	0.00109862	0.00294891	0	0.000549308	0	0.000549308	0	0.00173466	0.00274654	0.000549308	0.000549308	0.000549308	0.000578219	0.00115644	0.000578219	0	0.000607129	0.00109862	0.00173466	0.00107982	0.00074012	0.000909971
>MW244845.1 |Avian orthoreovirus segment M1, complete sequence	MW244845.1	0	0	0	0	0	0	0	0	0	0	0	0	0	0.0181901	0	0	0	0	0	0	0	0.00181901	0.000909504
>NW_022158819.1 Fusarium odoratissimum NRRL 54006 unplaced genomic scaffold supercont1.128, whole genome shotgun sequence	NW_022158819.1	0	0	0	0	0.00908656	0	0	0	0.00302885	0	0	0.00302885	0	0.00302885	0	0	0	0	0	0	0.00121154	0.000605771	0.000908656
>NW_023502145.1 Fusarium subglutinans strain NRRL 66333 chromosome Unknown NRRL66333_c0000082, whole genome shotgun sequence	NW_023502145.1	0.000448494	0.000224247	0	0	0.00161694	0	0	0.000448494	0.00090879	0.000448494	0.00784274	0.00118025	0.000926494	0.000448494	0	0.000861581	0.000224247	0.000224247	0.0018943	0.000472099	0.000409546	0.00140745	0.000908495
>CAXIWF010000455.1 Eutreptiella sp. 'Long Island Sound 2002' genome assembly, contig: scaffold_2993, whole genome shotgun sequence	CAXIWF010000455.1	0	0	0	0	0	0	0.00220717	0.00381239	0.00150489	0.00381239	0.00220717	0	0	0	0	0.004615	0	0	0	0	0.00113368	0.000682217	0.000907951
>CP048984.1 Saccharomyces pastorianus strain CBS 1483 chromosome ScII	CP048984.1	0.00651141	0.000339854	0.000556573	0.000737582	0.00152811	0.0001453	0.000339854	4.93e-05	0.000150225	0.00028198	0.00136065	0.00106266	0.000265973	0.000667395	0.0018064	0.000927211	0.000337391	0.000467915	0.000179778	0.000400191	0.00106401	0.000747556	0.000905785
>BPQB01000327.1 Phanerochaete sordida YK-624 DNA, Contig_327, whole genome shotgun sequence	BPQB01000327.1	0	0	0	0	0	0	0	0	0	0	0	0.0180995	0	0	0	0	0	0	0	0	0	0.00180996	0.000904977
>PQ381506.1 |Avian orthoreovirus isolate GA/Broiler/22-861/23 segment M2, complete sequence	PQ381506.1	0	0	0	0	0	0	0	0	0	0	0	0	0	0	0	0	0.0180723	0	0	0	0	0.00180723	0.000903614
>CAXIWF010000888.1 Eutreptiella sp. 'Long Island Sound 2002' genome assembly, contig: scaffold_1380, whole genome shotgun sequence	CAXIWF010000888.1	0.00095454	0	0	0	0.000906813	0	0	0.00095454	0	0	0.00563179	0	0	0.00095454	0.00396134	0.00350793	0	0	0	0.00119318	0.000281589	0.00152488	0.000903234
>CAXIWF010000199.1 Eutreptiella sp. 'Long Island Sound 2002' genome assembly, contig: scaffold_797, whole genome shotgun sequence	CAXIWF010000199.1	0	0.00121776	0.000593268	0.000468369	0.000483982	0.00176419	0.00223256	0.00109286	0.00207644	0.000999188	0.000499594	0	0.00213889	0.000640105	0.000468369	0.00117092	0	0.00118654	0.00103041	0	0.00109286	0.000713483	0.000903172
>NC_014514.1 |Rotavirus D chicken/05V0049/DEU/2005 segment 4, complete genome	NC_014514.1	0	0	0	0	0.0180608	0	0	0	0	0	0	0	0	0	0	0	0	0	0	0	0.00180608	0	0.000903042
>CAXIWF010000467.1 Eutreptiella sp. 'Long Island Sound 2002' genome assembly, contig: scaffold_2335, whole genome shotgun sequence	CAXIWF010000467.1	0.00306869	0	0.00157003	0	0.00135593	0.00157003	0.00139161	0.0014273	0	0.00153434	0.00160571	0.00135593	0	0	0	0.00157003	0.00157003	0	0	0	0.00119179	0.000610169	0.000900981
>NW_026971732.1 Symsagittifera roscoffensis unplaced genomic scaffold, txSymRosc1.1 SCAFFOLD_939, whole genome shotgun sequence	NW_026971732.1	0	0	0.00255363	0	0.00778856	0.00255363	0	0	0	0	0	0.00510725	0	0	0	0	0	0	0	0	0.00128958	0.000510725	0.000900153
>NW_001809796.1 Meyerozyma guilliermondii ATCC 6260 scaffold_5 genomic scaffold, whole genome shotgun sequence	NW_001809796.1	0.000396191	0.000364333	0.000129885	0.0034775	0.00639461	0.000643709	0.000163378	6.54e-05	0.00031777	0.000200955	0.00238613	0.000553851	0.000214025	0.000663314	0.000225461	0.000616751	0.000158477	0.000298165	0.000261405	0.000459909	0.00121537	0.000583749	0.000899559
>CAXIWF010000853.1 Eutreptiella sp. 'Long Island Sound 2002' genome assembly, contig: scaffold_2523, whole genome shotgun sequence	CAXIWF010000853.1	0.00297887	0.00297887	0.00148944	0	0.00152863	0.00148944	0.00156783	0.00297887	0	0	0	0	0.00148944	0	0	0	0	0.00148944	0	0	0.0015012	0.000297887	0.000899541
>CP089275.1 Curvularia clavata strain yc1106 chromosome 2	CP089275.1	0.000363253	0.000326859	0.000589776	0.000773103	0.00105796	0.00195997	0.000800823	0.000631271	0.000775313	0.000731948	0.00117853	0.000749974	0.000384851	0.000666644	0.00111799	0.00419594	0.000414101	0.000432128	0.000443182	0.000394374	0.000801027	0.000997772	0.000899399
>NW_025407998.1 Naegleria fowleri strain ATCC 30894 chromosome Unknown tig66, whole genome shotgun sequence	NW_025407998.1	0.00104279	0.000792462	0.000514478	0.000741291	0.00133737	0.000674907	0.00140513	0.000453626	0.00119215	0.00161535	0.00117832	0.000954274	0.000356815	0.000694269	0.000448094	0.00126268	0.00109396	0.000684588	0.000965338	0.000572564	0.000976955	0.00082109	0.000899023
>NW_026971527.1 Symsagittifera roscoffensis unplaced genomic scaffold, txSymRosc1.1 SCAFFOLD_741, whole genome shotgun sequence	NW_026971527.1	0	0	0	0	0.00198361	0.00198361	0.00198361	0	0	0	0	0	0.00595083	0.00208801	0	0.00396722	0	0	0	0	0.000595083	0.00120061	0.000897844
>CAXIWF010000497.1 Eutreptiella sp. 'Long Island Sound 2002' genome assembly, contig: scaffold_1756, whole genome shotgun sequence	CAXIWF010000497.1	0.000897163	0.00134574	0	0	0	0.00291578	0	0	0.000925199	0	0.00117753	0	0	0	0	0	0.00546709	0.00243916	0.0027756	0	0.000608388	0.00118594	0.000897163
>NW_023502230.1 Fusarium subglutinans strain NRRL 66333 chromosome Unknown NRRL66333_c0000167, whole genome shotgun sequence	NW_023502230.1	0.00108035	0.000708429	0.000690718	0.000354214	0.00145228	0.000354214	0.000690718	0	0.00177107	0.00177107	0.00104493	0.000354214	0.000708429	0	0.00139915	0.00210757	0.0010715	0.000336504	0.00100951	0.00102722	0.000887307	0.000905903	0.000896605
>NW_001809799.1 Meyerozyma guilliermondii ATCC 6260 scaffold_2 genomic scaffold, whole genome shotgun sequence	NW_001809799.1	0.000443854	0.00047643	0.000444872	0.000361395	0.00717139	0.000899415	0.000933009	0.000340016	0.00058434	0.00046625	0.00108571	0.000887708	0.000436728	0.000408732	0.000552781	0.000770127	0.000402624	0.000443345	0.000408732	0.000413822	0.0012121	0.000581031	0.000896564
>MN379602.1 |Chicken genomovirus mg2_77, complete genome	MN379602.1	0	0	0	0	0	0	0	0	0	0	0	0	0	0	0.0178655	0	0	0	0	0	0	0.00178655	0.000893277
>MN531554.1 |Infectious bronchitis virus strain cK/CH/LLN/120611, complete genome	MN531554.1	0	0	0	0	0	0	0	0	0	0	0.00137298	0.00411894	0	0	0	0.00411894	0.00137298	0	0.00274596	0.00411894	0	0.00178488	0.000892438
>CAXIWF010001940.1 Eutreptiella sp. 'Long Island Sound 2002' genome assembly, contig: scaffold_3520, whole genome shotgun sequence	CAXIWF010001940.1	0	0	0	0	0.00989331	0	0.00549628	0	0	0	0	0	0	0	0	0.00245716	0	0	0	0	0.00153896	0.000245716	0.000892338
>CAXIWF010000272.1 Eutreptiella sp. 'Long Island Sound 2002' genome assembly, contig: scaffold_1374, whole genome shotgun sequence	CAXIWF010000272.1	0	0.000951679	0	0.000904095	0.00271228	0.000904095	0	0	0	0.000904095	0.000999262	0.00199853	0	0.00183198	0	0	0.000951679	0.000904095	0.00475839	0	0.000637625	0.00114439	0.000891009
>CAXIWF010001934.1 Eutreptiella sp. 'Long Island Sound 2002' genome assembly, contig: scaffold_3041, whole genome shotgun sequence	CAXIWF010001934.1	0	0	0	0	0.00204415	0.00194195	0	0	0	0.00194195	0.00255519	0.00705233	0	0	0.00224857	0	0	0	0	0	0.000592805	0.00118561	0.000889207
>NW_026971051.1 Symsagittifera roscoffensis unplaced genomic scaffold, txSymRosc1.1 SCAFFOLD_795, whole genome shotgun sequence	NW_026971051.1	0	0	0	0	0.0133495	0	0	0	0	0	0	0	0	0	0	0	0.00220653	0	0	0.00220653	0.00133495	0.000441306	0.000888129
>CAXIWF010000189.1 Eutreptiella sp. 'Long Island Sound 2002' genome assembly, contig: scaffold_3226, whole genome shotgun sequence	CAXIWF010000189.1	0.00432181	0	0	0.00299202	0.0021055	0	0.00232713	0	0	0.0021055	0	0	0	0.00387855	0	0	0	0	0	0	0.0013852	0.000387855	0.000886525
>BPQB01000238.1 Phanerochaete sordida YK-624 DNA, Contig_238, whole genome shotgun sequence	BPQB01000238.1	0	0	0	0.0059098	0	0	0	0.0059098	0	0	0	0	0	0	0	0	0	0	0.0059098	0	0.00118196	0.00059098	0.00088647
>NC_075702.1 |Gallid herpesvirus 3 strain SB-1, complete genome	NC_075702.1	0.000975939	0.000240973	0	0.000481945	0.000228924	0	0.000927744	0.000421702	0.000795209	0	0.000228924	0.00149403	0.00388568	0.00274106	0	0.000228924	0.000240973	0.00026507	0	0.00456041	0.000407244	0.00136451	0.000885875
>CP111154.1 Exserohilum rostratum strain LWI chromosome 4	CP111154.1	0.000521342	0.000349859	0.00035148	0.000426479	0.00724812	0.000516477	0.000935254	0.000489721	0.000882957	0.000347426	0.00126119	0.000579314	0.000566747	0.000503099	0.000540396	0.00061053	0.000452019	0.000410263	0.00037702	0.000344994	0.00120691	0.000564558	0.000885734
>NW_022158949.1 Fusarium odoratissimum NRRL 54006 unplaced genomic scaffold supercont1.263, whole genome shotgun sequence	NW_022158949.1	0	0	0	0	0	0	0	0	0	0	0	0	0	0	0	0	0	0	0	0.0176909	0	0.00176909	0.000884544
>NW_023502260.1 Fusarium subglutinans strain NRRL 66333 chromosome Unknown NRRL66333_c0000197, whole genome shotgun sequence	NW_023502260.1	0	0.000501696	0.000883421	0.000425351	0.00210494	0.00149418	0.00128696	0.00137421	0.00191953	0	0.000501696	0.0013524	0.000872515	0	0	0.00131968	0.00134149	0.00094886	0.000850702	0.000501696	0.000999029	0.000768904	0.000883966
>KR137669.1 |Influenza A virus (A/chicken/TC/a504/2015(H5N2)) segment 3 polymerase PA (PA) and PA-X protein (PA-X) genes, complete cds	KR137669.1	0	0	0	0	0	0	0	0	0.0176662	0	0	0	0	0	0	0	0	0	0	0	0.00176662	0	0.00088331
>CAXIWF010000043.1 Eutreptiella sp. 'Long Island Sound 2002' genome assembly, contig: scaffold_1956, whole genome shotgun sequence	CAXIWF010000043.1	0.00118491	0	0.00230905	0	0	0.00115452	0.00115452	0.00115452	0.00115452	0.00121529	0.00115452	0	0.00121529	0	0	0.00364586	0	0	0.00230905	0	0.000932734	0.000832473	0.000882603
>NW_017306212.1 Alternaria alternata strain SRC1lrK2f unplaced genomic scaffold CC77scaffold_23, whole genome shotgun sequence	NW_017306212.1	0.000768236	0.00117599	0.000587996	0.00072096	0.0013518	0.000653001	0.000660388	0.00075494	0.000647091	0.000718006	0.00146704	0.000638227	0.000718006	0.000871653	0.00087313	0.000948476	0.00124248	0.00101053	0.000960295	0.000881994	0.000803841	0.000961182	0.000882512
>CAXIWF010001713.1 Eutreptiella sp. 'Long Island Sound 2002' genome assembly, contig: scaffold_1250, whole genome shotgun sequence	CAXIWF010001713.1	0	0	0	0.00336947	0.000842367	0.0017734	0.000842367	0	0.000886702	0	0.000886702	0.00128572	0.000886702	0.00161823	0.0025936	0	0.000886702	0.0017734	0	0	0.00077143	0.000993106	0.000882268
>OM920502.1 |Galliform chaphamaparvovirus 5 strain AU/VIC/PV5, complete genome	OM920502.1	0	0	0	0	0.0176211	0	0	0	0	0	0	0	0	0	0	0	0	0	0	0	0.00176212	0	0.000881057
>CAXIWF010000957.1 Eutreptiella sp. 'Long Island Sound 2002' genome assembly, contig: scaffold_3287, whole genome shotgun sequence	CAXIWF010000957.1	0.00216672	0.00216672	0	0.00216672	0.00216672	0	0	0	0.00444749	0	0	0	0	0.00228076	0	0	0	0	0	0.00222374	0.00131144	0.00045045	0.000880944
>NW_023502314.1 Fusarium subglutinans strain NRRL 66333 chromosome Unknown NRRL66333_c0000251, whole genome shotgun sequence	NW_023502314.1	0	0	0.00123855	0.00185783	0.000619276	0.00317786	0.00193931	0.000619276	0.000619276	0.000619276	0.000651869	0	0	0.000619276	0.00187412	0	0	0	0.00192301	0.00185783	0.00106907	0.000692611	0.000880838
>NW_001809798.1 Meyerozyma guilliermondii ATCC 6260 scaffold_3 genomic scaffold, whole genome shotgun sequence	NW_001809798.1	0.000855959	0.000406228	0.000338621	0.000496762	0.00202232	0.000652551	0.000707224	0.000395058	0.00111874	0.000820686	0.00308345	0.000716043	0.000546732	0.000641381	0.000934735	0.00105114	0.000774831	0.000691939	0.000314518	0.00104056	0.000781415	0.000979532	0.000880474
>PQ381514.1 |Avian orthoreovirus isolate GA/Broiler/22-806/23 segment M2, complete sequence	PQ381514.1	0	0	0	0	0	0	0	0	0	0	0	0	0	0	0	0	0	0	0.0176089	0	0	0.00176089	0.000880445
>PQ381518.1 |Avian orthoreovirus isolate GA/Broiler/22-460/23 segment M2, complete sequence	PQ381518.1	0.0176089	0	0	0	0	0	0	0	0	0	0	0	0	0	0	0	0	0	0	0	0.00176089	0	0.000880445
>NW_022158725.1 Fusarium odoratissimum NRRL 54006 unplaced genomic scaffold supercont1.44, whole genome shotgun sequence	NW_022158725.1	0.000780956	0.000325068	0.000467781	0.000634279	0.00327446	0.000776992	0.000317139	0.000467781	0.00160948	0.000602565	0.00158173	0.000610493	0.00110999	0.000618422	0.00187509	0.000792849	0.000804741	0.000475709	0.00015857	0.000317139	0.000925651	0.000834473	0.000880062
>CAXIWF010000017.1 Eutreptiella sp. 'Long Island Sound 2002' genome assembly, contig: scaffold_1189, whole genome shotgun sequence	CAXIWF010000017.1	0.000850159	0	0	0	0.00323061	0.000807651	0.0016153	0	0.000807651	0	0.00163656	0.000807651	0	0	0.000892667	0.00244421	0	0	0.00301807	0.00148778	0.000731137	0.00102869	0.000879915
>NW_017306198.1 Alternaria alternata strain SRC1lrK2f unplaced genomic scaffold CC77scaffold_9, whole genome shotgun sequence	NW_017306198.1	0.000831786	0.000604449	0.000740851	0.00031738	0.00154322	0.000672204	0.00107339	0.000524212	0.00101722	0.000995825	0.0014505	0.000701624	0.000830003	0.000747092	0.00106715	0.000968188	0.000478745	0.000995825	0.00070519	0.00129003	0.000832053	0.000923434	0.000877744
>CAXIWF010000900.1 Eutreptiella sp. 'Long Island Sound 2002' genome assembly, contig: scaffold_4086, whole genome shotgun sequence	CAXIWF010000900.1	0	0	0	0	0.0043593	0	0	0	0	0	0	0	0	0	0	0	0.00447402	0.0043593	0	0.0043593	0.00043593	0.00131926	0.000877596
>OZ038401.1 Eutreptiella sp. 'Long Island Sound 2002' genome assembly, chromosome: 24	OZ038401.1	0.000765866	0.000617072	0.000733971	0.000715701	0.00125137	0.00090687	0.000918965	0.00087101	0.000943807	0.00102961	0.00129558	0.000802632	0.000695222	0.000747851	0.000991677	0.00102111	0.000820053	0.000754479	0.000764478	0.000875486	0.000875423	0.000876857	0.00087614
>CAXIWF010000062.1 Eutreptiella sp. 'Long Island Sound 2002' genome assembly, contig: scaffold_2120, whole genome shotgun sequence	CAXIWF010000062.1	0	0.00158034	0.00206412	0	0.00103206	0	0	0.00125782	0	0	0.00251564	0.00103206	0	0.00103206	0.00225763	0.00129007	0.00199961	0	0	0.00145133	0.000593434	0.00115784	0.000875637
>NW_023502127.1 Fusarium subglutinans strain NRRL 66333 chromosome Unknown NRRL66333_c0000064, whole genome shotgun sequence	NW_023502127.1	0	0.000872701	0.000872701	0	0.000872701	0.000872701	0.0017454	0.000918632	0.0017454	0	0.0017454	0	0	0	0.000872701	0.0026181	0.000872701	0.0017454	0.000872701	0.000872701	0.000790024	0.000959971	0.000874997
>NW_023502740.1 Fusarium subglutinans strain NRRL 66333 chromosome Unknown NRRL66333_c0000677, whole genome shotgun sequence	NW_023502740.1	0	0	0	0	0.0174954	0	0	0	0	0	0	0	0	0	0	0	0	0	0	0	0.00174954	0	0.00087477
>NW_025407934.1 Naegleria fowleri strain ATCC 30894 chromosome Unknown tig2, whole genome shotgun sequence	NW_025407934.1	0.000575381	0.000576999	0.000829487	0.000458848	0.00172129	0.00102775	0.00076151	0.00060856	0.00125516	0.000634457	0.00118718	0.00140001	0.000632838	0.00106336	0.000753417	0.000903939	0.000844863	0.000635266	0.000767175	0.000836771	0.000844944	0.000902482	0.000873713
>CAXIWF010001896.1 Eutreptiella sp. 'Long Island Sound 2002' genome assembly, contig: scaffold_2060, whole genome shotgun sequence	CAXIWF010001896.1	0	0	0.00119606	0	0.00119606	0	0.00119606	0.00226622	0.00462686	0	0	0.00119606	0	0.00119606	0	0.00456391	0	0	0	0	0.00104813	0.000695603	0.000871864
>MN379607.1 |Chicken genomovirus mg4_1210, complete genome	MN379607.1	0	0	0	0	0	0	0	0	0	0	0.0174312	0	0	0	0	0	0	0	0	0	0	0.00174312	0.00087156
>MK572865.1 |Fowl aviadenovirus E strain 14-259, complete genome	MK572865.1	0.000822669	0.00164534	0.000822669	0.000822669	0.000822669	0.00164534	0	0.0041819	0.000822669	0.000822669	0.000822669	0.000822669	0.000822669	0.000822669	0	0.000822669	0	0.000822669	0	0	0.00124086	0.000493601	0.00086723
>CAXIWF010001147.1 Eutreptiella sp. 'Long Island Sound 2002' genome assembly, contig: scaffold_1549, whole genome shotgun sequence	CAXIWF010001147.1	0.000974834	0	0	0	0.00200097	0	0.00200097	0	0.000974834	0.0029245	0.00238578	0	0	0.00102614	0.00102614	0.00120572	0.00138529	0	0	0.00141094	0.000887612	0.000844001	0.000865806
>NW_025763677.1 Fusarium redolens strain MPI-CAGE-AT-0023 chromosome Unknown BKA55scaffold_14, whole genome shotgun sequence	NW_025763677.1	0.00105988	0.000585863	0.000528832	0.000743623	0.000980635	0.000534757	0.000888793	0.000951749	0.000939158	0.000965081	0.00120283	0.000794729	0.00053846	0.000861388	0.000862129	0.000936936	0.000822133	0.000774731	0.00139244	0.000947305	0.000817837	0.000913309	0.000865573
>NW_026970962.1 Symsagittifera roscoffensis unplaced genomic scaffold, txSymRosc1.1 SCAFFOLD_459, whole genome shotgun sequence	NW_026970962.1	0.000914557	0.00178339	0	0	0.00178339	0.000914557	0.00269795	0	0.000914557	0	0.000937421	0.000914557	0	0.000914557	0	0	0.000914557	0.00182912	0.000914557	0.00187484	0.000900839	0.000829961	0.0008654
>BPQB01000028.1 Phanerochaete sordida YK-624 DNA, Contig_028, whole genome shotgun sequence	BPQB01000028.1	0.000754661	0.000373714	0.00027486	0.000371303	0.00157683	0.000294149	0.000569009	0.000221817	0.00102952	0.00059312	0.00133573	0.00237971	0.00127304	0.000390591	0.000482211	0.00164193	0.000969245	0.000937901	0.00116936	0.000653396	0.000605898	0.00112331	0.000864605
>NW_026970780.1 Symsagittifera roscoffensis unplaced genomic scaffold, txSymRosc1.1 SCAFFOLD_653, whole genome shotgun sequence	NW_026970780.1	0	0	0	0	0	0	0	0.00175409	0	0.00350819	0.00175409	0.00158704	0.00346642	0	0.00346642	0	0	0	0.00175409	0	0.000526228	0.00120281	0.000864517
>NW_017306192.1 Alternaria alternata strain SRC1lrK2f unplaced genomic scaffold CC77scaffold_3, whole genome shotgun sequence	NW_017306192.1	0.00087097	0.000620964	0.000688095	0.000794	0.00111056	0.00053242	0.000802102	0.000599551	0.000867497	0.000774324	0.00125697	0.000953726	0.00043751	0.00302496	0.000942731	0.000959514	0.000387741	0.00051448	0.000588556	0.000535892	0.000766048	0.000960208	0.000863128
>CAXIWF010001893.1 Eutreptiella sp. 'Long Island Sound 2002' genome assembly, contig: scaffold_930, whole genome shotgun sequence	CAXIWF010001893.1	0	0.00144854	0	0	0.00228145	0.00143043	0	0.0021547	0.00144854	0.00128558	0.00072427	0.00072427	0.00072427	0.00072427	0	0.00072427	0	0	0.0021366	0.00144854	0.00100493	0.000720649	0.000862787
>NW_023502216.1 Fusarium subglutinans strain NRRL 66333 chromosome Unknown NRRL66333_c0000153, whole genome shotgun sequence	NW_023502216.1	0	0.00097367	0.00162278	0	0.00126577	0.000308329	0.00155787	0	0.000324557	0.000657227	0	0.000989898	0.000681569	0.00167147	0.000616658	0.00100613	0.00163901	0.00133068	0.000957442	0.00163901	0.000671021	0.00105319	0.000862104
>MN379617.1 |Chicken genomovirus mg2_274u, complete genome	MN379617.1	0	0	0	0	0	0	0	0	0	0	0	0.0172257	0	0	0	0	0	0	0	0	0	0.00172258	0.000861287
>NW_026970899.1 Symsagittifera roscoffensis unplaced genomic scaffold, txSymRosc1.1 SCAFFOLD_804, whole genome shotgun sequence	NW_026970899.1	0	0	0	0	0.00666667	0	0	0	0	0	0	0	0.00211111	0	0	0.00422222	0.00211111	0.00211111	0	0	0.000666667	0.00105556	0.000861111
>AB669896.1 |Avian leukosis virus RNA, complete genome, strain: Km_5666	AB669896.1	0	0	0	0.0056482	0	0	0	0	0	0	0.0056482	0	0	0.00591716	0	0	0	0	0	0	0.00056482	0.00115654	0.000860678
>CAXIWF010000437.1 Eutreptiella sp. 'Long Island Sound 2002' genome assembly, contig: scaffold_789, whole genome shotgun sequence	CAXIWF010000437.1	0.00143439	0.000586094	0.000586094	0.000678635	0.00117219	0.00185082	0.00126473	0.000586094	0.00117219	0.00117219	0.00120304	0.00220557	0	0.00117219	0	0.00126473	0	0	0	0.000832871	0.00105034	0.000667839	0.000859091
>CP089278.1 Curvularia clavata strain yc1106 chromosome 5	CP089278.1	0.000367757	0.000939185	0.00045267	0.000304298	0.000957619	0.00210048	0.000635491	0.00030732	0.00105401	0.000313364	0.00129093	0.000927098	0.000557226	0.00057989	0.000640931	0.00393624	0.000461132	0.000397673	0.000501322	0.000452066	0.00074322	0.00097445	0.000858835
>NW_025407936.1 Naegleria fowleri strain ATCC 30894 chromosome Unknown tig4, whole genome shotgun sequence	NW_025407936.1	0.000935571	0.00068093	0.000558325	0.000646034	0.00158066	0.000518714	0.0006781	0.000671499	0.00118927	0.000902562	0.00131565	0.000972353	0.000555495	0.000830885	0.000901619	0.00103554	0.000698849	0.000596049	0.00138355	0.000494193	0.000836167	0.000878418	0.000857292
>CAXIWF010000628.1 Eutreptiella sp. 'Long Island Sound 2002' genome assembly, contig: scaffold_3189, whole genome shotgun sequence	CAXIWF010000628.1	0	0.00207492	0.00207492	0	0	0.00414983	0.00207492	0.00207492	0	0	0.00251174	0	0	0	0	0	0	0	0.00218412	0	0.00124495	0.000469586	0.000857268
>CAXIWF010001530.1 Eutreptiella sp. 'Long Island Sound 2002' genome assembly, contig: scaffold_1690, whole genome shotgun sequence	CAXIWF010001530.1	0.001094	0	0.0010393	0	0	0.0020786	0.0021333	0	0.002188	0.0010393	0	0.001094	0.001094	0	0	0.002188	0	0	0.001094	0.0020786	0.000957252	0.000754861	0.000856057
>KT878489.1 |Influenza A virus (A/chicken/Vietnam/14/2005(H5N1)) segment 1 polymerase PB2 (PB2) gene, complete cds	KT878489.1	0	0	0	0	0	0	0	0	0	0	0.0171053	0	0	0	0	0	0	0	0	0	0	0.00171053	0.000855263
>KC986288.1 |Influenza A virus (A/chicken/Bangladesh/VP01/2006(H9N2)) segment 2 polymerase PB1 (PB1) and PB1-F2 protein (PB1-F2) genes, complete cds	KC986288.1	0	0	0	0	0	0	0	0	0	0	0	0.0170867	0	0	0	0	0	0	0	0	0	0.00170867	0.000854336
>BPQB01000129.1 Phanerochaete sordida YK-624 DNA, Contig_129, whole genome shotgun sequence	BPQB01000129.1	0	0	0.000701482	0.00140296	0	0	0.000959923	0.000701482	0.00140296	0.00214137	0	0.000701482	0	0.00210445	0.00210445	0.00140296	0.000701482	0.00199369	0	0.000701482	0.000731018	0.000970999	0.000851009
>NW_023502081.1 Fusarium subglutinans strain NRRL 66333 chromosome Unknown NRRL66333_c0000018, whole genome shotgun sequence	NW_023502081.1	0.000936538	0.000239845	0.000464462	0.00141432	0.000376899	0.000868011	0.000456848	0.000548217	0.000500629	0.000532989	0.00210721	0.00142384	0.000593902	0.000445427	0.000548217	0.000951766	0.0019378	0.00113451	0.000152283	0.00136103	0.000633876	0.0010656	0.000849737
>MN379611.1 |Chicken genomovirus mg7_70, complete genome	MN379611.1	0	0	0	0	0	0	0	0	0	0	0.0169946	0	0	0	0	0	0	0	0	0	0	0.00169946	0.000849732
>CP111155.1 Exserohilum rostratum strain LWI chromosome 5	CP111155.1	0.0008666	0.000987333	0.000620213	0.000585782	0.00170056	0.000681922	0.000886275	0.000698914	0.00111567	0.000784322	0.00135848	0.000958715	0.000724849	0.00055135	0.000868388	0.000787452	0.000864811	0.000474886	0.000792818	0.00068371	0.000892759	0.000806546	0.000849652
>NW_017306229.1 Alternaria alternata strain SRC1lrK2f unplaced genomic scaffold CC77scaffold_40, whole genome shotgun sequence	NW_017306229.1	0.000673898	0.00022076	0.00160341	0.000883038	0.00156274	0.000946942	0.00207979	0.000447329	0.00159179	0.00022076	0.000668088	0.000464757	0.00097018	0.00113865	0.0011677	0.000662279	0.00022076	0.000720373	0	0.000737802	0.00102305	0.000675059	0.000849053
>KF569802.1 |Infectious bursal disease virus isolate HeB10XS02 segment B, complete sequence	KF569802.1	0	0	0	0	0	0	0	0	0	0	0.0169791	0	0	0	0	0	0	0	0	0	0	0.00169791	0.000848956
>OQ116633.1 |Gyrovirus homsa1 strain 43-SD201904, complete genome	OQ116633.1	0	0	0	0	0	0	0	0.0169779	0	0	0	0	0	0	0	0	0	0	0	0	0.00169779	0	0.000848896
>CAXIWF010000005.1 Eutreptiella sp. 'Long Island Sound 2002' genome assembly, contig: scaffold_2563, whole genome shotgun sequence	CAXIWF010000005.1	0.00171814	0	0	0.00391577	0.00151836	0.00159827	0	0	0.00167819	0	0	0	0	0	0	0.0017581	0	0	0	0.00475486	0.00104287	0.000651297	0.000847085
>QESU01000093.1 Fusarium oxysporum f. sp. lycopersici 4287 S_3.7, whole genome shotgun sequence	QESU01000093.1	0	0	0.000804667	0.000804667	0.00160933	0	0.00245423	0.0015691	0	0.00160933	0.000804667	0.000804667	0	0.000804667	0	0	0.00245423	0.000804667	0	0.002414	0.000885134	0.00080869	0.000846912
>NW_023502443.1 Fusarium subglutinans strain NRRL 66333 chromosome Unknown NRRL66333_c0000380, whole genome shotgun sequence	NW_023502443.1	0	0	0	0	0	0	0	0	0.00169133	0	0.00169133	0.00169133	0	0.005074	0.00169133	0.00169133	0	0.00169133	0.00169133	0	0.000169133	0.0015222	0.000845666
>BPQB01000088.1 Phanerochaete sordida YK-624 DNA, Contig_088, whole genome shotgun sequence	BPQB01000088.1	0.00124385	0.00132358	0.00129169	0.000302989	0.000972755	0.000669766	0.000342856	0.00100465	0.000334883	0.00127574	0.000318936	0.000302989	0.00164252	0.000956808	0.00133953	0.000972755	0.000972755	0.000334883	0.000669766	0.000637872	0.000876277	0.000814882	0.000845579
>NC_030141.1 |Faeces associated gemycircularvirus 20 isolate 27_Fec79971_chicken, complete sequence	NC_030141.1	0	0	0	0	0	0	0	0	0	0	0	0	0.0169114	0	0	0	0	0	0	0	0	0.00169114	0.000845572
>CAXIWF010000904.1 Eutreptiella sp. 'Long Island Sound 2002' genome assembly, contig: scaffold_1977, whole genome shotgun sequence	CAXIWF010000904.1	0.000949551	0.00122523	0	0	0.00122523	0.00122523	0.000918921	0	0.00183784	0	0	0.00116397	0.00235856	0.00116397	0	0.0011946	0.00122523	0.00122523	0	0.0011946	0.0007382	0.000952614	0.000845407
>BPQB01000112.1 Phanerochaete sordida YK-624 DNA, Contig_112, whole genome shotgun sequence	BPQB01000112.1	0.000863852	0.000932051	0.000431926	0.000431926	0.0017277	0.000454659	0.00129578	0	0	0.000431926	0.00283025	0.00177317	0.000875219	0.000863852	0.00129578	0.000431926	0	0.00131851	0.000431926	0.000431926	0.000656982	0.00102526	0.000841119
>NC_070548.1 Fusarium falciforme chromosome 5, complete sequence	NC_070548.1	0.000512435	0.000468027	0.000480582	0.00223597	0.00268191	0.00051941	0.000736102	0.000441289	0.000662167	0.000477792	0.00114786	0.00103649	0.000372701	0.000525688	0.000748425	0.00078702	0.000872116	0.000777023	0.000726337	0.000611016	0.000921569	0.000760468	0.000841019
>CP111161.1 Exserohilum rostratum strain LWI chromosome 11	CP111161.1	0.000387627	0.00068729	0.000382936	0.000679667	0.00147075	0.00062337	0.000991645	0.000554172	0.000775254	0.000504912	0.00143264	0.00107668	0.000867909	0.0006955	0.000543616	0.00151298	0.000891952	0.00115643	0.000660901	0.000911891	0.000705762	0.000975049	0.000840406
>NW_026971295.1 Symsagittifera roscoffensis unplaced genomic scaffold, txSymRosc1.1 SCAFFOLD_806, whole genome shotgun sequence	NW_026971295.1	0	0	0	0	0.00211405	0	0	0	0	0	0.0146871	0	0	0	0	0	0	0	0	0	0.000211405	0.00146871	0.000840056
>BPQB01000111.1 Phanerochaete sordida YK-624 DNA, Contig_111, whole genome shotgun sequence	BPQB01000111.1	0	0	0	0	0.00928338	0.000437895	0.000875791	0.00045979	0.000832001	0.00172969	0.00091958	0.000416001	0	0.000591159	0.000416001	0.000416001	0	0	0.000416001	0	0.00136185	0.000317474	0.000839665
>NW_001809794.1 Meyerozyma guilliermondii ATCC 6260 scaffold_7 genomic scaffold, whole genome shotgun sequence	NW_001809794.1	0.000842847	0.000335787	0.000545372	0.000534104	0.00108173	0.00103553	0.000984824	0.000396634	0.00107497	0.000772986	0.00302997	0.000740308	0.000943133	0.00113356	0.000854115	0.000510441	0.00033128	0.000407902	0.0005003	0.000730167	0.000760478	0.000918118	0.000839298
>NW_025407990.1 Naegleria fowleri strain ATCC 30894 chromosome Unknown tig58, whole genome shotgun sequence	NW_025407990.1	0.00104113	0.000616456	0.000926397	0.000785982	0.00103085	0.000988042	0.00120038	0.000897286	0.0010103	0.000719199	0.00113188	0.000482891	0.000789407	0.000500015	0.000638717	0.00140073	0.000962357	0.000630155	0.000482891	0.000549674	0.000921602	0.000756871	0.000839237
>NW_021638340.1 Babesia ovata DNA, contig: BOVATA_13_v07, strain: Miyake, whole genome shotgun sequence	NW_021638340.1	0.000434647	0.00106054	0	0	0.0041813	0.00365972	0.000678049	0.000382489	0	0	0.00101707	0.000747592	0	0.001104	0.00138218	0.000347717	0.000399875	0	0.00106054	0.000312946	0.00103968	0.000637192	0.000838433
>CAXIWF010000417.1 Eutreptiella sp. 'Long Island Sound 2002' genome assembly, contig: scaffold_3079, whole genome shotgun sequence	CAXIWF010000417.1	0	0	0	0.00395668	0	0	0	0	0.00197834	0	0	0	0.00281133	0.00593503	0	0	0	0	0.00208247	0	0.000593503	0.00108288	0.000838192
>OZ038398.1 Eutreptiella sp. 'Long Island Sound 2002' genome assembly, chromosome: 21	OZ038398.1	0.000764452	0.000536918	0.000724569	0.000693372	0.00179878	0.000749351	0.000845425	0.000797116	0.000974187	0.000862254	0.000932126	0.00070232	0.000712403	0.00069787	0.000884835	0.000956245	0.00079882	0.00074999	0.000800548	0.000775742	0.000874642	0.00080109	0.000837866
>KP027613.1 |Influenza A virus (A/chicken/Egypt/SCU8/2014(H9N2)) segment 2 polymerase PB1 (PB1) gene, partial cds; and PB1-F2 protein (PB1-F2) gene, complete cds	KP027613.1	0	0	0	0	0	0	0	0	0	0	0	0.0167106	0	0	0	0	0	0	0	0	0	0.00167106	0.000835532
>CAXIWF010001169.1 Eutreptiella sp. 'Long Island Sound 2002' genome assembly, contig: scaffold_208, whole genome shotgun sequence	CAXIWF010001169.1	0.000305279	0.000690893	0.0012653	0.000494069	0.000473985	0.000678843	0.000827465	0.00147016	0.000686877	0.00117693	0.000658759	0.00034143	0.000465951	0.0008596	0.00165895	0.0014099	0.00147417	0.000337413	0.00127333	0.000156656	0.00080698	0.000863617	0.000835298
>CAXIWF010000699.1 Eutreptiella sp. 'Long Island Sound 2002' genome assembly, contig: scaffold_3659, whole genome shotgun sequence	CAXIWF010000699.1	0	0.00317013	0	0.00281789	0	0	0	0	0	0	0	0	0.002677	0.005354	0.002677	0	0	0	0	0	0.000598802	0.0010708	0.000834801
>CAXIWF010001522.1 Eutreptiella sp. 'Long Island Sound 2002' genome assembly, contig: scaffold_893, whole genome shotgun sequence	CAXIWF010001522.1	0	0.00454884	0	0	0	0.00131449	0.00117613	0	0.000518879	0.00138368	0	0.00138368	0.000691838	0	0.00207551	0.000691838	0.00138368	0	0.000830206	0.000691838	0.000894201	0.000774859	0.00083453
>CP048997.1 Saccharomyces pastorianus strain CBS 1483 chromosome ScXVI	CP048997.1	0.00447819	0.000213864	8.21e-05	0.00118274	0.000904063	0.000335918	0.00061459	0.000164179	0.000839256	0.000432049	0.0005217	0.00115681	0.000393165	0.00120866	0.00170551	0.000416928	0.000419088	0.000295954	0.000451492	0.00087058	0.000924694	0.000743989	0.000834341
>NW_022158693.1 Fusarium odoratissimum NRRL 54006 unplaced genomic scaffold supercont1.7, whole genome shotgun sequence	NW_022158693.1	0.00017082	9.56e-05	0.00033909	7.27e-05	0.00039773	7.27e-05	0.00036586	0.000140225	9.69e-05	0.000170182	0.000772514	0.00096628	0.000358849	0.000420038	9.31e-05	0.000122378	0.000171457	0.00017082	0.0114583	0.000220536	0.000192172	0.00147543	0.000833799
>CAXIWF010002036.1 Eutreptiella sp. 'Long Island Sound 2002' genome assembly, contig: scaffold_1631, whole genome shotgun sequence	CAXIWF010002036.1	0	0.00101632	0.00411875	0	0.00211286	0.00101632	0	0	0.00101632	0	0.00211286	0	0.00208612	0	0	0.00106981	0	0	0.00109655	0.00101632	0.000928056	0.000738165	0.00083311
>CAXIWF010000674.1 Eutreptiella sp. 'Long Island Sound 2002' genome assembly, contig: scaffold_3220, whole genome shotgun sequence	CAXIWF010000674.1	0	0	0	0.00464628	0	0	0	0.00851817	0	0	0	0	0	0	0.00348471	0	0	0	0	0	0.00131644	0.000348471	0.000832458
>NW_023502228.1 Fusarium subglutinans strain NRRL 66333 chromosome Unknown NRRL66333_c0000165, whole genome shotgun sequence	NW_023502228.1	0.000664888	0.00076987	0.000664888	0	0.000332444	0.00104107	0.000664888	0.00171471	0.000358689	0	0.00432177	0.000332444	0	0.000664888	0.00132978	0.000664888	0.000664888	0.000664888	0.000761122	0.00102358	0.000621145	0.00104282	0.000831985
>CP089281.1 Curvularia clavata strain yc1106 chromosome 8	CP089281.1	0.000359128	0.000555562	0.000713633	0.000600395	0.00170043	0.0014171	0.000495938	0.000653548	0.000900361	0.000483921	0.00123361	0.000776492	0.000282403	0.000616572	0.00142819	0.00333291	0.000226477	0.000200594	0.000235259	0.00042476	0.000788001	0.000875726	0.000831864
>KP739378.1 |Influenza A virus (A/chicken/Washington/61-9/2014(H5N2)) segment 1 polymerase PB2 (PB2) gene, complete cds	KP739378.1	0	0	0	0	0	0	0	0	0	0	0.0166157	0	0	0	0	0	0	0	0	0	0	0.00166157	0.000830783
>KT002526.1 |Influenza A virus (A/chicken/Iowa/14589-1/2015(H5N2)) segment 1 polymerase PB2 (PB2) gene, complete cds	KT002526.1	0	0	0	0	0	0	0	0	0	0	0.0166157	0	0	0	0	0	0	0	0	0	0	0.00166157	0.000830783
>CAXIWF010000080.1 Eutreptiella sp. 'Long Island Sound 2002' genome assembly, contig: scaffold_2929, whole genome shotgun sequence	CAXIWF010000080.1	0	0	0	0	0.00369129	0	0.00184565	0	0.00184565	0	0	0	0.00553694	0	0.00184565	0	0	0	0	0.00184565	0.000738258	0.000922823	0.000830541
>NW_025763687.1 Fusarium redolens strain MPI-CAGE-AT-0023 chromosome Unknown BKA55scaffold_24, whole genome shotgun sequence	NW_025763687.1	0.000454819	6.35e-05	0.000275901	6.35e-05	0.00303491	0.000217377	0.000257508	0.000127082	0.000317705	6.52e-05	0.000812655	0.000193967	0.000127082	0.000382918	0.000193967	0.000387934	0.000321049	0.000193967	0.00902448	6.35e-05	0.00048776	0.00117016	0.000828958
>CAXIWF010000501.1 Eutreptiella sp. 'Long Island Sound 2002' genome assembly, contig: scaffold_1524, whole genome shotgun sequence	CAXIWF010000501.1	0	0	0.00213594	0	0	0.000966257	0	0.00190709	0	0	0.000762835	0.00195794	0	0.00119511	0.00122054	0.000940829	0.000991685	0	0.00236479	0.00213594	0.000500928	0.00115697	0.000828947
>CP048988.1 Saccharomyces pastorianus strain CBS 1483 chromosome ScVII	CP048988.1	0.00219875	0.00035834	0.000531132	0.000524174	0.00119447	0.00123854	9.16e-05	0.000488224	0.000962532	0.000401248	0.00268581	0.0010727	0.000799018	4.41e-05	0.00182765	0.000659856	0.000665655	0.000260927	0.000270205	0.000291079	0.000798902	0.000857697	0.000828299
>CP111159.1 Exserohilum rostratum strain LWI chromosome 9	CP111159.1	0.00067848	0.000589463	0.00047385	0.000272477	0.00227752	0.000729501	0.000740357	0.000689335	0.000858141	0.000798435	0.00148451	0.000912962	0.000609003	0.000722988	0.000610089	0.000990581	0.000498276	0.000880938	0.000864112	0.000866283	0.000810756	0.000843975	0.000827365
>BPQB01000022.1 Phanerochaete sordida YK-624 DNA, Contig_022, whole genome shotgun sequence	BPQB01000022.1	0.000572468	0.000853382	0.000583109	0.000681003	0.00144075	0.000663978	0.000457549	0.000683131	0.00101938	0.000932123	0.00152587	0.000659722	0.000838485	0.00100448	0.000857638	0.000419243	0.000744847	0.000766129	0.000663978	0.00117686	0.000788687	0.000865725	0.000827206
>NW_026970726.1 Symsagittifera roscoffensis unplaced genomic scaffold, txSymRosc1.1 SCAFFOLD_784, whole genome shotgun sequence	NW_026970726.1	0	0.00206792	0.00206792	0	0	0	0	0	0	0	0.00206792	0	0	0.00413583	0.00206792	0	0	0	0.00206792	0.00206792	0.000413583	0.00124075	0.000827166
>KX228215.1 |Influenza A virus (A/chicken/Wales/600-020823/2014(H4N6)) segment 1 polymerase PB2 (PB2) gene, complete cds	KX228215.1	0	0	0	0	0	0	0	0	0	0	0	0	0	0.0165361	0	0	0	0	0	0	0	0.00165361	0.000826806
>MT268199.1 |Chicken anemia virus isolate 1730TW, complete genome	MT268199.1	0	0	0	0	0	0	0.0165361	0	0	0	0	0	0	0	0	0	0	0	0	0	0.00165361	0	0.000826806
>OP038368.1 |Chicken anemia virus isolate HeN211211, complete genome	OP038368.1	0	0	0	0	0.0165361	0	0	0	0	0	0	0	0	0	0	0	0	0	0	0	0.00165361	0	0.000826806
>QESU01000143.1 Fusarium oxysporum f. sp. lycopersici 4287 S_3n6.31, whole genome shotgun sequence	QESU01000143.1	0	0	0	0	0.00192271	0	0	0	0	0.00730629	0.00182657	0	0	0.00182657	0	0.00182657	0	0	0	0.00182657	0.000922899	0.000730629	0.000826764
>MN732558.1 |Avian nephritis virus strain ANV/CHN/BJCP510-2/2018, complete genome	MN732558.1	0	0	0	0	0.0165241	0	0	0	0	0	0	0	0	0	0	0	0	0	0	0	0.00165241	0	0.000826207
>CAXIWF010000443.1 Eutreptiella sp. 'Long Island Sound 2002' genome assembly, contig: scaffold_1512, whole genome shotgun sequence	CAXIWF010000443.1	0.000960226	0	0	0	0	0	0	0	0.00477586	0.00101077	0.00399252	0	0	0.000960226	0.0020468	0.00275433	0	0	0	0	0.000674685	0.000975388	0.000825037
>NW_023502719.1 Fusarium subglutinans strain NRRL 66333 chromosome Unknown NRRL66333_c0000656, whole genome shotgun sequence	NW_023502719.1	0	0	0	0	0.0164965	0	0	0	0	0	0	0	0	0	0	0	0	0	0	0	0.00164965	0	0.000824823
>CAXIWF010000208.1 Eutreptiella sp. 'Long Island Sound 2002' genome assembly, contig: scaffold_2873, whole genome shotgun sequence	CAXIWF010000208.1	0.00188964	0	0	0	0.00179516	0.0018424	0	0	0	0	0.00718065	0	0	0.00188964	0	0	0	0	0	0.00188964	0.000552721	0.00109599	0.000824358
>QESU01000130.1 Fusarium oxysporum f. sp. lycopersici 4287 S_3n6.18, whole genome shotgun sequence	QESU01000130.1	0	0	0	0	0.00253646	0.00126823	0	0	0.00126823	0.00126823	0.00126823	0.00126823	0	0.00253646	0.00126823	0.00126823	0.00126823	0	0.00126823	0	0.000634115	0.00101458	0.00082435
>BPQB01000036.1 Phanerochaete sordida YK-624 DNA, Contig_036, whole genome shotgun sequence	BPQB01000036.1	0.000602529	0.000714339	0.000354064	0.000363381	0.00075782	0.000354064	0.00188213	0.000236042	0.000596318	0.00124543	0.00143489	0.00107151	0.0011212	0.00119574	0.000950381	0.000627376	0.000472085	0.000969016	0.000487614	0.000993863	0.000710612	0.000932368	0.00082149
>CAXIWF010002052.1 Eutreptiella sp. 'Long Island Sound 2002' genome assembly, contig: scaffold_1543, whole genome shotgun sequence	CAXIWF010002052.1	0.00107524	0.000640025	0	0	0	0.00107524	0.00110084	0	0.00209928	0.00107524	0.0051714	0.00107524	0	0	0.00107524	0.00199688	0	0	0	0	0.000706587	0.000931876	0.000819231
>QESU01000241.1 Fusarium oxysporum f. sp. lycopersici 4287 S_14.5, whole genome shotgun sequence	QESU01000241.1	0.00236332	0	0.00234471	0	0.00156314	0.00078157	0	0.00234471	0	0.00078157	0.000725743	0.00078157	0.00156314	0	0.00078157	0.00078157	0	0	0	0.00156314	0.0010179	0.000619673	0.000818787
>DQ485206.1 |Influenza A virus (A/chicken/China/Guangxi1/2000(H9N2)) segment 2, complete sequence	DQ485206.1	0	0	0	0	0.0163723	0	0	0	0	0	0	0	0	0	0	0	0	0	0	0	0.00163722	0	0.000818613
>NW_026970966.1 Symsagittifera roscoffensis unplaced genomic scaffold, txSymRosc1.1 SCAFFOLD_659, whole genome shotgun sequence	NW_026970966.1	0.0017135	0	0.00162783	0	0	0.00162783	0	0	0	0	0	0.00162783	0	0.00325566	0	0	0.00162783	0.00162783	0.00162783	0.00162783	0.000496916	0.00113948	0.000818197
>CAXIWF010000801.1 Eutreptiella sp. 'Long Island Sound 2002' genome assembly, contig: scaffold_998, whole genome shotgun sequence	CAXIWF010000801.1	0.000794476	0.000794476	0	0.000718812	0.00151329	0.00077556	0.000813393	0.000718812	0	0	0.00151329	0	0	0.000718812	0	0.00147546	0.000813393	0.00230776	0.00257259	0.000832309	0.000612882	0.00102336	0.000818122
>NC_018394.1 Neospora caninum Liverpool complete genome, chromosome VIIb	NC_018394.1	0.000837127	0.000606013	0.000634446	0.000708573	0.00125407	0.000679734	0.000976039	0.000642163	0.0010851	0.000862919	0.00145756	0.000742894	0.000635258	0.000721367	0.000859873	0.0006249	0.000775795	0.000769296	0.000755486	0.000682171	0.000828618	0.00080246	0.000815539
>BPQB01000305.1 Phanerochaete sordida YK-624 DNA, Contig_305, whole genome shotgun sequence	BPQB01000305.1	0	0	0	0	0	0	0	0	0	0	0	0.0163002	0	0	0	0	0	0	0	0	0	0.00163002	0.000815011
>NW_017306236.1 Alternaria alternata strain SRC1lrK2f unplaced genomic scaffold CC77scaffold_47, whole genome shotgun sequence	NW_017306236.1	0.000570596	0.00228239	0.000570596	0	0.00360377	0	0	0	0	0	0.00171179	0.00117122	0	0.000570596	0.000570596	0.00117122	0.00174182	0.00117122	0.000570596	0.000585612	0.000702734	0.000926468	0.000814601
>NW_026971141.1 Symsagittifera roscoffensis unplaced genomic scaffold, txSymRosc1.1 SCAFFOLD_416, whole genome shotgun sequence	NW_026971141.1	0	0	0	0	0.00227559	0	0	0	0	0	0.0140128	0	0	0	0	0	0	0	0	0	0.000227559	0.00140128	0.00081442
>NW_023502262.1 Fusarium subglutinans strain NRRL 66333 chromosome Unknown NRRL66333_c0000199, whole genome shotgun sequence	NW_023502262.1	0.00044837	0.00132269	0.00044837	0.00044837	0.0021746	0.00044837	0.00201767	0	0.00137874	0.000874322	0.00134511	0.00089674	0.00044837	0.000470789	0.00134511	0.00221943	0	0	0	0	0.000956149	0.000672555	0.000814352
>KY056251.1 |Chicken stool-associated circular virus strain RS/BR/2015, complete genome	KY056251.1	0	0	0	0	0.00814053	0	0	0	0	0	0.00814053	0	0	0	0	0	0	0	0	0	0.000814053	0.000814053	0.000814053
>QESU01000144.1 Fusarium oxysporum f. sp. lycopersici 4287 S_3n6.32, whole genome shotgun sequence	QESU01000144.1	0	0	0	0	0.00182939	0	0	0	0	0	0	0	0	0	0	0	0	0	0.0144425	0	0.000182939	0.00144425	0.000813595
>BPQB01000031.1 Phanerochaete sordida YK-624 DNA, Contig_031, whole genome shotgun sequence	BPQB01000031.1	0.000489545	0.000489545	0.000771405	0.000763987	0.00168868	0.000860413	0.000808491	0.000620585	0.000437624	0.000872775	0.00280623	0.000642837	0.000637892	0.00060575	0.000813436	0.00100876	0.000306584	0.000375813	0.000613168	0.000657672	0.000780305	0.000846814	0.00081356
>CAXIWF010001411.1 Eutreptiella sp. 'Long Island Sound 2002' genome assembly, contig: scaffold_916, whole genome shotgun sequence	CAXIWF010001411.1	0	0	0	0	0	0.00142771	0.00174894	0.00067816	0.00067816	0.000535389	0	0.00067816	0.00140986	0.00067816	0.00135632	0.00067816	0.00203448	0.00223079	0.000767391	0.00135632	0.000506835	0.00111896	0.000812899
>NW_026970724.1 Symsagittifera roscoffensis unplaced genomic scaffold, txSymRosc1.1 SCAFFOLD_322, whole genome shotgun sequence	NW_026970724.1	0	0	0	0	0	0.000575827	0.000575827	0.000575827	0.00172748	0.00115165	0.00290944	0.000575827	0.00115165	0.00172748	0	0	0	0.000727361	0.00172748	0.00281852	0.000460662	0.00116378	0.00081222
>CP151260.1 Fusarium acuminatum isolate 1A chromosome 1	CP151260.1	0.000531493	0.000394303	0.000519508	0.00303907	0.00149214	0.000632651	0.000642979	0.000535593	0.00058424	0.000580219	0.00117163	0.000692021	0.000555777	0.000567683	0.000633518	0.000750918	0.000675148	0.000557827	0.000894021	0.000786556	0.00089522	0.00072851	0.000811865
>JN588914.1 |Influenza A virus (A/chicken/Cambodia/TLC1/2009(H5N1)) segment 2 polymerase PB1 (PB1) and PB1-F2 protein (PB1-F2) genes, complete cds	JN588914.1	0	0	0	0	0	0	0	0	0	0	0	0	0	0	0.0162324	0	0	0	0	0	0	0.00162324	0.000811619
>JN588915.1 |Influenza A virus (A/chicken/Cambodia/TLC2/2009(H5N1)) segment 2 polymerase PB1 (PB1) and PB1-F2 protein (PB1-F2) genes, complete cds	JN588915.1	0	0	0	0	0	0	0	0	0	0	0	0	0	0	0.0162324	0	0	0	0	0	0	0.00162324	0.000811619
>KP638493.1 |Influenza A virus (A/chicken/Vietnman/TY31/2005(H5N1)) segment 1 polymerase PB2 (PB2) gene, complete cds	KP638493.1	0	0	0	0	0	0	0	0	0	0	0.0162324	0	0	0	0	0	0	0	0	0	0	0.00162324	0.000811619
>NW_022158790.1 Fusarium odoratissimum NRRL 54006 unplaced genomic scaffold supercont1.68, whole genome shotgun sequence	NW_022158790.1	0.00271401	0	0.00045036	0	0.00045036	0.00135108	0.000485914	0.000900719	0.00045036	0.00045036	0.00135108	0	0	0.00045036	0.00136293	0.000900719	0	0.00045036	0.00445619	0	0.000725316	0.000897164	0.00081124
>BPQB01000051.1 Phanerochaete sordida YK-624 DNA, Contig_051, whole genome shotgun sequence	BPQB01000051.1	0.000845883	0.000493078	0.000884139	0.000348555	0.000365558	0.00102016	0.000527083	0.00100741	0.00103716	0.000901142	0.00164501	0.00120719	0.000374059	0.000535584	0.000731115	0.000828881	0.00105417	0.000348555	0.000854385	0.00118594	0.000743017	0.000876488	0.000809753
>NC_018391.1 Neospora caninum Liverpool complete genome, chromosome V	NC_018391.1	0.000577172	0.000668189	0.000399159	0.000426574	0.00421675	0.000503335	0.000780772	0.000408663	0.000743123	0.000689755	0.00110354	0.000688293	0.000471899	0.000539888	0.000809649	0.00059289	0.000758109	0.000448871	0.000834871	0.000532943	0.00094135	0.000678095	0.000809722
>CAXIWF010000351.1 Eutreptiella sp. 'Long Island Sound 2002' genome assembly, contig: scaffold_812, whole genome shotgun sequence	CAXIWF010000351.1	0.00196348	0	0.000606602	0.000606602	0.000670455	0	0.000686418	0	0.00124513	0.00126109	0.00113339	0	0.000526786	0.000750271	0.000606602	0.00239448	0.00177192	0.00194751	0	0	0.000703978	0.000913096	0.000808537
>NC_021589.1 |Rotavirus G chicken/03V0567/DEU/2003 segment 4, complete sequence	NC_021589.1	0	0	0	0	0	0	0.0161565	0	0	0	0	0	0	0	0	0	0	0	0	0	0.00161565	0	0.000807823
>CAXIWF010000160.1 Eutreptiella sp. 'Long Island Sound 2002' genome assembly, contig: scaffold_1130, whole genome shotgun sequence	CAXIWF010000160.1	0	0	0.00173949	0	0.00107683	0.00107683	0.00173949	0	0.00236074	0.000786912	0.00215365	0	0	0	0	0.000786912	0.00281632	0	0.000786912	0.000807621	0.000878029	0.000735142	0.000806585
>CAXIWF010000588.1 Eutreptiella sp. 'Long Island Sound 2002' genome assembly, contig: scaffold_495, whole genome shotgun sequence	CAXIWF010000588.1	0.000737864	0.00111651	0.000368932	0.000368932	0.000368932	0.0011068	0.000737864	0.0011068	0.000737864	0.000757282	0.000368932	0.00147573	0.00147573	0.000737864	0.000737864	0.000368932	0.000368932	0.00147573	0.000368932	0.00133981	0.000740777	0.000871845	0.000806311
>CAXIWF010000605.1 Eutreptiella sp. 'Long Island Sound 2002' genome assembly, contig: scaffold_448, whole genome shotgun sequence	CAXIWF010000605.1	0.000679075	0.00205509	0	0.000339537	0.00141176	0.00142963	0.000732686	0.000339537	0.00176917	0.00243931	0.000732686	0	0.000339537	0.000714815	0.000679075	0.000339537	0.000714815	0.000696945	0.000339537	0.000366343	0.00111958	0.000492329	0.000805954
>NW_023502342.1 Fusarium subglutinans strain NRRL 66333 chromosome Unknown NRRL66333_c0000279, whole genome shotgun sequence	NW_023502342.1	0.00150719	0.000734271	0	0.000734271	0.00382594	0.000734271	0.000734271	0	0	0.00114005	0	0	0.000734271	0.00146854	0.00154583	0.00146854	0.00146854	0	0	0	0.000941026	0.000668573	0.0008048
>NW_026971322.1 Symsagittifera roscoffensis unplaced genomic scaffold, txSymRosc1.1 SCAFFOLD_621, whole genome shotgun sequence	NW_026971322.1	0	0	0	0	0.0014485	0	0	0	0.00304948	0.0014485	0.0014485	0.0014485	0.002897	0.0014485	0	0	0.0014485	0	0	0.0014485	0.000594648	0.00101395	0.0008043
>NC_070544.1 Fusarium falciforme chromosome 1, complete sequence	NC_070544.1	0.000642546	0.000736077	0.000511046	0.000632577	0.00265096	0.000623342	0.000689018	0.000507528	0.000736663	0.000585665	0.00163547	0.000647824	0.000712474	0.00066263	0.000556785	0.00102825	0.000538021	0.000624075	0.000777711	0.000584346	0.000831542	0.000776758	0.00080415
>NC_072851.1 Fusarium oxysporum Fo47 chromosome XII, complete sequence	NC_072851.1	0.000158246	0.000130044	0.000154329	0.00014062	0.000743443	0.000152762	0.000276147	6.15e-05	0.000155113	0.000123777	0.000826484	0.000925583	0.00026753	0.000251862	0.000286723	0.000265571	0.000169214	0.000483747	0.0102531	0.000184098	0.000209598	0.00139139	0.000800494
>LC707859.1 Phanerochaete sordida YK-624 mitochondrial DNA, complete genome	LC707859.1	0	0	0	0	0.00125032	0.000555697	0.00118857	0	0.000308721	0	0.00585026	0.00175971	0.000918444	0	0.000787237	0.00145099	0.000293285	0	0.000586569	0.00105737	0.000330331	0.00127038	0.000800358
>KX708507.1 |Avian gyrovirus 2 isolate HLJ1510, complete genome	KX708507.1	0	0	0	0	0.0159933	0	0	0	0	0	0	0	0	0	0	0	0	0	0	0	0.00159933	0	0.000799663
>KX708518.1 |Avian gyrovirus 2 isolate GZ1601, complete genome	KX708518.1	0	0	0	0	0.0159933	0	0	0	0	0	0	0	0	0	0	0	0	0	0	0	0.00159933	0	0.000799663
>OQ116637.1 |Gyrovirus galga1 strain 24-SD201911, complete genome	OQ116637.1	0	0	0	0	0.0159933	0	0	0	0	0	0	0	0	0	0	0	0	0	0	0	0.00159933	0	0.000799663
>NW_026971046.1 Symsagittifera roscoffensis unplaced genomic scaffold, txSymRosc1.1 SCAFFOLD_174, whole genome shotgun sequence	NW_026971046.1	0.000713387	0.000722774	0.000356694	0	0.00927403	0	0.000713387	0.00045056	0	0.000713387	0.000713387	0.000788481	0	0	0	0.000732161	0.00045056	0	0	0.000356694	0.00129442	0.000304128	0.000799275
>NW_025408005.1 Naegleria fowleri strain ATCC 30894 chromosome Unknown tig73, whole genome shotgun sequence	NW_025408005.1	0	0	0.0159509	0	0	0	0	0	0	0	0	0	0	0	0	0	0	0	0	0	0.00159509	0	0.000797546
>NW_021638362.1 Babesia ovata DNA, contig: BOVATA_35_v07, strain: Miyake, whole genome shotgun sequence	NW_021638362.1	0	0.000871726	0	0	0	0.00209214	0	0	0.0038138	0.000958898	0.000871726	0.000871726	0	0.00104607	0.000871726	0.00278952	0.000871726	0	0.000871726	0	0.000773656	0.000819422	0.000796539
>CAXIWF010000067.1 Eutreptiella sp. 'Long Island Sound 2002' genome assembly, contig: scaffold_3627, whole genome shotgun sequence	CAXIWF010000067.1	0	0	0.00268854	0	0.00261961	0	0	0	0	0	0.00537709	0.00261961	0.00261961	0	0	0	0	0	0	0	0.000530815	0.00106163	0.000796222
>NW_023502171.1 Fusarium subglutinans strain NRRL 66333 chromosome Unknown NRRL66333_c0000108, whole genome shotgun sequence	NW_023502171.1	0.000883407	0.000673598	0.000872364	0.000430661	0.000872364	0.000883407	0.00064047	0.000441703	0.0010877	0.000899971	0.00268335	0.00064047	0.000916535	0.0011153	0.000220852	0.00109322	0.000226373	0	0.000441703	0.000894449	0.000768564	0.000823225	0.000795894
>NW_023502519.1 Fusarium subglutinans strain NRRL 66333 chromosome Unknown NRRL66333_c0000456, whole genome shotgun sequence	NW_023502519.1	0	0	0	0	0	0.00318311	0	0	0	0	0.00954934	0	0	0	0.00318311	0	0	0	0	0	0.000318311	0.00127325	0.000795778
>MN379618.1 |Chicken smacovirus mg2_55, complete genome	MN379618.1	0	0	0	0	0	0	0.0159054	0	0	0	0	0	0	0	0	0	0	0	0	0	0.00159054	0	0.000795269
>NW_022158734.1 Fusarium odoratissimum NRRL 54006 unplaced genomic scaffold supercont1.54, whole genome shotgun sequence	NW_022158734.1	0.000473624	0	0.000947247	0	0.000236812	0.000479855	0.000236812	0.000236812	0.000473624	0	0.0106565	0.000236812	0.000236812	0	0.000236812	0.000236812	0.000236812	0.000261739	0	0.000710435	0.000308478	0.00128128	0.000794877
>CAXIWF010000344.1 Eutreptiella sp. 'Long Island Sound 2002' genome assembly, contig: scaffold_3945, whole genome shotgun sequence	CAXIWF010000344.1	0	0	0.0041645	0	0	0	0	0	0	0	0	0	0	0.00347042	0	0	0.00407774	0	0	0.0041645	0.00041645	0.00117126	0.000793857
>NW_022158935.1 Fusarium odoratissimum NRRL 54006 unplaced genomic scaffold supercont1.249, whole genome shotgun sequence	NW_022158935.1	0	0	0	0	0.0158465	0	0	0	0	0	0	0	0	0	0	0	0	0	0	0	0.00158465	0	0.000792327
>CAXIWF010001534.1 Eutreptiella sp. 'Long Island Sound 2002' genome assembly, contig: scaffold_467, whole genome shotgun sequence	CAXIWF010001534.1	0.000744664	0	0	0	0.000372332	0.000744664	0.00183373	0	0.00113561	0.00142417	0.00366747	0.000744664	0.000372332	0.000744664	0.000372332	0.00143348	0.000409565	0.000372332	0.001117	0.000353715	0.000625518	0.000958755	0.000792136
>CP049001.1 Saccharomyces pastorianus strain CBS 1483 chromosome SeIV-SeII	CP049001.1	0.000995282	0.000379633	0.000435875	0.00066486	0.00174953	0.000554385	0.00110777	0.000190821	0.000831577	0.000880789	0.00102541	0.000741189	0.000973187	0.000629709	0.000643769	0.0011389	0.000707042	0.000717085	0.000403737	0.00106056	0.000779051	0.000804059	0.000791555
>NW_021638393.1 Babesia ovata DNA, contig: BOVATA_65_v07, strain: Miyake, whole genome shotgun sequence	NW_021638393.1	0.00315825	0	0	0	0	0	0	0	0.00315825	0	0.00315825	0	0	0	0	0	0	0	0	0.00631649	0.000631649	0.000947473	0.000789561
>KY086301.1 |Chicken associated huchismacovirus 1, complete genome	KY086301.1	0	0	0	0	0	0	0	0	0	0	0.0157807	0	0	0	0	0	0	0	0	0	0	0.00157807	0.000789037
>NC_015116.1 |Avian leukemia virus isolate SCDY1, complete genome	NC_015116.1	0	0	0	0	0	0	0	0	0.00534117	0	0.00507411	0	0	0	0	0	0	0	0	0.00534117	0.000534117	0.00104153	0.000787822
>NW_023502382.1 Fusarium subglutinans strain NRRL 66333 chromosome Unknown NRRL66333_c0000319, whole genome shotgun sequence	NW_023502382.1	0.00199985	0	0	0	0.00294978	0.000999925	0	0	0	0	0.00194985	0.00194985	0	0.000999925	0.00199985	0	0	0	0	0.00289978	0.000594955	0.000979927	0.000787441
>NW_025407945.1 Naegleria fowleri strain ATCC 30894 chromosome Unknown tig13, whole genome shotgun sequence	NW_025407945.1	0.00014124	0.000431088	0.00025546	0.000515832	0.00459213	0.000282479	9.58e-05	4.91e-05	0.000600576	0.000284936	0.00157083	0.00116185	0.000724621	0.000663212	0.000959201	0.00106728	0.000714795	0.000186682	0.000536711	0.000897793	0.000724866	0.000848298	0.000786582
>OZ038379.1 Eutreptiella sp. 'Long Island Sound 2002' genome assembly, chromosome: 2	OZ038379.1	0.000788157	0.000605681	0.000747297	0.000575656	0.00170263	0.000533245	0.000722351	0.000647755	0.000720878	0.000713283	0.00107309	0.000824848	0.000679615	0.000626049	0.00083932	0.000835621	0.000826548	0.000721757	0.000664403	0.000881757	0.000775693	0.000797301	0.000786497
>NW_023502115.1 Fusarium subglutinans strain NRRL 66333 chromosome Unknown NRRL66333_c0000052, whole genome shotgun sequence	NW_023502115.1	0.000883532	0.000125277	0.000135167	0.000250554	0.00169124	0.000567043	0.000514295	0.000402205	0.000375831	0.000517592	0.001022	0.00105826	0.00131871	0.00100222	0.000125277	0.00159893	0.000748365	0.00125277	0.000830784	0.00130552	0.000546273	0.00102628	0.000786278
>CAXIWF010000315.1 Eutreptiella sp. 'Long Island Sound 2002' genome assembly, contig: scaffold_2976, whole genome shotgun sequence	CAXIWF010000315.1	0	0	0.0024862	0	0	0.00188951	0	0.00188951	0.00188951	0	0.00188951	0.00377903	0	0	0	0	0	0	0.00188951	0	0.000815474	0.000755805	0.00078564
>NW_026971371.1 Symsagittifera roscoffensis unplaced genomic scaffold, txSymRosc1.1 SCAFFOLD_190, whole genome shotgun sequence	NW_026971371.1	0.00157758	0	0.000396877	0.000793753	0.00196454	0.000396877	0.000396877	0.00158751	0.00156766	0.00157758	0.000377033	0.000377033	0	0	0	0.00041672	0.000793753	0.000377033	0.00156766	0.0015379	0.00102593	0.000544713	0.00078532
>CAXIWF010001163.1 Eutreptiella sp. 'Long Island Sound 2002' genome assembly, contig: scaffold_3283, whole genome shotgun sequence	CAXIWF010001163.1	0	0	0	0	0.00227557	0	0.00216179	0	0	0	0.00227557	0	0	0	0.00216179	0.00227557	0	0.00227557	0	0.00227557	0.000443736	0.00112641	0.000785072
>NW_025763665.1 Fusarium redolens strain MPI-CAGE-AT-0023 chromosome Unknown BKA55scaffold_2, whole genome shotgun sequence	NW_025763665.1	0.000719989	0.000506818	0.000587545	0.000623873	0.00195689	0.000973776	0.000923826	0.000656668	0.000967722	0.000865551	0.00111278	0.000467968	0.0005492	0.00060798	0.000831494	0.000879931	0.000478059	0.000628666	0.000600916	0.000761362	0.000878266	0.000691835	0.00078505
>CAXIWF010000826.1 Eutreptiella sp. 'Long Island Sound 2002' genome assembly, contig: scaffold_1559, whole genome shotgun sequence	CAXIWF010000826.1	0.000981	0	0.000981	0.0013166	0	0.00108426	0.000981	0	0.000981	0	0	0.00309789	0.00103263	0.00111008	0	0	0.000981	0	0	0.00314952	0.000632487	0.000937113	0.0007848
>NW_023502103.1 Fusarium subglutinans strain NRRL 66333 chromosome Unknown NRRL66333_c0000040, whole genome shotgun sequence	NW_023502103.1	0.000823605	0.00068037	0.000793764	0.000793764	0.00126227	0.000462532	0.000928048	0.00116081	0.000823605	0.000358089	0.00139953	0.000113395	0.000232758	0.00068037	0.000465516	0.00115484	0.00113992	0.00136671	0.000459548	0.000566975	0.000808685	0.000757956	0.00078332
>NW_023502235.1 Fusarium subglutinans strain NRRL 66333 chromosome Unknown NRRL66333_c0000172, whole genome shotgun sequence	NW_023502235.1	0.000378765	0	0.000777465	0.00191376	0.000767498	0.000777465	0.000378765	0	0.0003987	0.0003987	0.0007974	0.0003987	0	0.0011961	0.000777465	0.000378765	0.000777465	0.0011363	0.0011961	0.00320954	0.000579112	0.000986783	0.000782948
>CAXIWF010001554.1 Eutreptiella sp. 'Long Island Sound 2002' genome assembly, contig: scaffold_2119, whole genome shotgun sequence	CAXIWF010001554.1	0.00315986	0	0.00122525	0.00174115	0.00209583	0	0.00573934	0	0	0	0	0	0.00167666	0	0	0	0	0	0	0	0.00139614	0.000167666	0.000781905
>CAXIWF010001980.1 Eutreptiella sp. 'Long Island Sound 2002' genome assembly, contig: scaffold_476, whole genome shotgun sequence	CAXIWF010001980.1	0.000746819	0.000397043	0.000746819	0.000737366	0.00115332	0	0	0.000718459	0.00151254	0.00147473	0.000359229	0.000368683	0.000359229	0	0.00187177	0.00150309	0	0.000784633	0.00143692	0.00144637	0.00074871	0.000812993	0.000780851
>BPQB01000167.1 Phanerochaete sordida YK-624 DNA, Contig_167, whole genome shotgun sequence	BPQB01000167.1	0	0	0.00156159	0	0	0	0.00460668	0	0.00468475	0	0.00163966	0	0	0	0	0	0	0	0.00156159	0.00156159	0.0010853	0.000476283	0.000780793
>NW_025407961.1 Naegleria fowleri strain ATCC 30894 chromosome Unknown tig29, whole genome shotgun sequence	NW_025407961.1	0.00111052	0.00035989	0.00055783	0.000622096	0.00176218	0.000721066	0.00081875	0.000568112	0.000634949	0.000800756	0.00144727	0.000460145	0.000665797	0.000881731	0.000737775	0.00081875	0.000665797	0.000203081	0.00079947	0.000979416	0.000795614	0.000765924	0.000780769
>CAXIWF010002164.1 Eutreptiella sp. 'Long Island Sound 2002' genome assembly, contig: scaffold_1592, whole genome shotgun sequence	CAXIWF010002164.1	0	0.00104959	0	0.00104959	0	0.000997114	0	0	0.00104959	0	0.000813435	0.00104959	0.00107583	0.00104959	0	0.00417213	0.00225663	0	0	0.00102335	0.000414589	0.00114406	0.000779323
>CAXIWF010001825.1 Eutreptiella sp. 'Long Island Sound 2002' genome assembly, contig: scaffold_3703, whole genome shotgun sequence	CAXIWF010001825.1	0	0	0	0	0	0	0	0	0.00275303	0	0	0	0.00282547	0	0	0.00347751	0	0.00333261	0.00318771	0	0.000275302	0.00128233	0.000778816
>CP111156.1 Exserohilum rostratum strain LWI chromosome 6	CP111156.1	0.000512444	0.00116716	0.000760284	0.000592641	0.00140231	0.000652902	0.000750769	0.000811483	0.000646105	0.000894398	0.00120975	0.000740348	0.00058222	0.000473478	0.000768439	0.000545066	0.000819638	0.000651542	0.00074941	0.000844105	0.000819049	0.000738399	0.000778724
>GU982310.1 |Avian leukosis virus strain JS09GY6, complete genome	GU982310.1	0.00509671	0	0	0	0	0	0	0.00522739	0	0	0.00522739	0	0	0	0	0	0	0	0	0	0.00103241	0.000522739	0.000777574
>CAXIWF010000591.1 Eutreptiella sp. 'Long Island Sound 2002' genome assembly, contig: scaffold_886, whole genome shotgun sequence	CAXIWF010000591.1	0.000687722	0	0.000653336	0.000653336	0.00132387	0	0.000653336	0.00130667	0.00130667	0.00130667	0.000653336	0.000670529	0.00130667	0.000653336	0.000670529	0.000653336	0.00196001	0.000653336	0.000429827	0	0.000789161	0.000765091	0.000777126
>MW342800.1 |Avian orthoavulavirus 1 isolate A375, complete genome	MW342800.1	0.00256714	0	0	0	0	0	0.00276461	0	0	0	0	0.00250132	0	0	0	0	0.00256714	0	0.00513428	0	0.000533175	0.00102027	0.000776725
>CAXIWF010001225.1 Eutreptiella sp. 'Long Island Sound 2002' genome assembly, contig: scaffold_3160, whole genome shotgun sequence	CAXIWF010001225.1	0	0	0.0022594	0	0.00215181	0.00204422	0	0	0	0	0.00204422	0.00430362	0	0	0	0	0.00268976	0	0	0	0.000645543	0.00090376	0.000774652
>CAXIWF010000566.1 Eutreptiella sp. 'Long Island Sound 2002' genome assembly, contig: scaffold_2937, whole genome shotgun sequence	CAXIWF010000566.1	0	0	0	0	0	0	0.00195189	0.00195189	0	0.00195189	0.00390377	0.00185429	0.00195189	0.00190309	0	0	0	0	0	0	0.000585566	0.000961304	0.000773435
>BPQB01000001.1 Phanerochaete sordida YK-624 DNA, Contig_001, whole genome shotgun sequence	BPQB01000001.1	0.000726452	0.000374353	0.000620743	0.000449462	0.00112505	0.000720888	0.000965688	0.000540468	0.0010559	0.000665649	0.00160551	0.000780499	0.000732016	0.000855608	0.000831366	0.000880644	0.000467345	0.000646971	0.000483639	0.000818252	0.000724465	0.000810185	0.000767325
>CP111166.1 Exserohilum rostratum strain LWI chromosome 16	CP111166.1	0.000954902	0.000454715	0.00040646	0.00076188	0.00111266	0.00100316	0.000856535	0.000720121	0.0007526	0.00118783	0.00140962	0.000574426	0.000616186	0.000560506	0.000704345	0.000946551	0.000188382	0.000627322	0.0007758	0.000699705	0.000821086	0.000710284	0.000765685
>CAXIWF010001817.1 Eutreptiella sp. 'Long Island Sound 2002' genome assembly, contig: scaffold_3643, whole genome shotgun sequence	CAXIWF010001817.1	0.00264458	0	0	0	0	0.00264458	0.00264458	0	0	0	0.00264458	0.00264458	0.00208783	0	0	0	0	0	0	0	0.000793375	0.000737699	0.000765537
>NW_023502385.1 Fusarium subglutinans strain NRRL 66333 chromosome Unknown NRRL66333_c0000322, whole genome shotgun sequence	NW_023502385.1	0	0	0	0	0.00949351	0	0	0	0	0	0.00193433	0	0.000967167	0	0	0	0.000967167	0.000967167	0.000967167	0	0.000949351	0.0005803	0.000764826
>NW_026970978.1 Symsagittifera roscoffensis unplaced genomic scaffold, txSymRosc1.1 SCAFFOLD_645, whole genome shotgun sequence	NW_026970978.1	0	0	0	0	0	0	0.00164029	0	0	0.0017223	0.00155827	0	0.00176331	0	0.00168129	0.00176331	0	0.0034446	0	0.0017223	0.000336259	0.00119331	0.000764783
>CAXIWF010000113.1 Eutreptiella sp. 'Long Island Sound 2002' genome assembly, contig: scaffold_675, whole genome shotgun sequence	CAXIWF010000113.1	0.00187321	0.000535203	0.00100351	0.000749284	0.000401402	0.000709144	0.00149857	0	0	0.000856325	0	0.000923225	0	0.00173941	0.00101689	0.000655624	0.00139153	0	0	0.00194011	0.000762664	0.000766678	0.000764671
>CAXIWF010001793.1 Eutreptiella sp. 'Long Island Sound 2002' genome assembly, contig: scaffold_3555, whole genome shotgun sequence	CAXIWF010001793.1	0	0	0	0	0.00250362	0	0	0.00250362	0.00250362	0	0	0.00276716	0	0.00250362	0	0	0	0	0	0.00250362	0.000751087	0.000777441	0.000764264
>CAXIWF010002100.1 Eutreptiella sp. 'Long Island Sound 2002' genome assembly, contig: scaffold_1557, whole genome shotgun sequence	CAXIWF010002100.1	0.00178005	0	0.00100611	0	0.000980316	0.000567552	0.000980316	0	0	0	0.00100611	0.00294095	0.000980316	0	0	0	0.00201223	0.000980316	0.00105771	0.000980316	0.000531435	0.000995795	0.000763615
>MW342799.1 |Avian orthoavulavirus 1 isolate 3MB14, complete genome	MW342799.1	0	0	0	0	0	0	0	0	0	0	0.00256714	0	0	0.00256714	0	0	0	0.00256714	0.00506846	0.00250132	0	0.00152712	0.00076356
>MT538253.1 |Avian leukosis virus strain GD17FS01, complete genome	MT538253.1	0	0	0	0	0	0.00525762	0	0.00499474	0.00499474	0	0	0	0	0	0	0	0	0	0	0	0.00152471	0	0.000762355
>BPQB01000035.1 Phanerochaete sordida YK-624 DNA, Contig_035, whole genome shotgun sequence	BPQB01000035.1	0.000456704	0.000361804	0.00125742	0.00106169	0.000797749	0.000604984	0.00150653	0.000183868	0.00072954	0.000231317	0.00128707	0.000344011	0.000575328	0.00024318	0.00149763	0.000931201	0.000723608	0.00083037	0.000696918	0.00092527	0.00071916	0.000805459	0.000762309
>CAXIWF010002133.1 Eutreptiella sp. 'Long Island Sound 2002' genome assembly, contig: scaffold_940, whole genome shotgun sequence	CAXIWF010002133.1	0.000766367	0.0017152	0	0.000675133	0.00178819	0.000656886	0.00193417	0.00136851	0.0011313	0	0	0	0	0	0.000583899	0	0	0.00120429	0.00124079	0.00217137	0.00100358	0.000520035	0.000761806
>CAXIWF010001712.1 Eutreptiella sp. 'Long Island Sound 2002' genome assembly, contig: scaffold_457, whole genome shotgun sequence	CAXIWF010001712.1	0	0.0013923	0.000192357	0.000366394	0.00115414	0.00106254	0.00147474	0.00115414	0.00152054	0.000348075	0.00214341	0.00177701	0.000403034	0.000824387	0	0.000696149	0	0.000375554	0	0.000348075	0.000866523	0.000656762	0.000761642
>CAXIWF010002236.1 Eutreptiella sp. 'Long Island Sound 2002' genome assembly, contig: scaffold_2877, whole genome shotgun sequence	CAXIWF010002236.1	0	0	0	0.00217391	0.00538752	0	0	0	0	0	0.00425331	0	0	0	0	0	0	0	0.00198488	0.00141777	0.000756144	0.000765595	0.00076087
>CAXIWF010000408.1 Eutreptiella sp. 'Long Island Sound 2002' genome assembly, contig: scaffold_2075, whole genome shotgun sequence	CAXIWF010000408.1	0	0.00126771	0.00380313	0	0.00380313	0	0	0.00126771	0	0.00126771	0.00126771	0	0.00126771	0	0.00126771	0	0	0	0	0	0.00114094	0.000380312	0.000760625
>OQ716703.1 |Infectious bronchitis virus isolate IBV/ID761/2021, complete genome	OQ716703.1	0	0.00137298	0	0.00137298	0.00137298	0.00137298	0	0	0	0	0.00144524	0.00137298	0.00137298	0	0	0	0.00137298	0.00274596	0.00137298	0	0.000549192	0.000968313	0.000758753
>BPQB01000003.1 Phanerochaete sordida YK-624 DNA, Contig_003, whole genome shotgun sequence	BPQB01000003.1	0.000635399	0.000621458	0.00011446	0.000373462	0.00146376	0.00135444	0.000865786	0.000344847	0.000570098	0.000515803	0.00176826	0.000879726	0.000798284	0.000885596	0.000399876	0.00100592	0.000540749	0.000484253	0.000727113	0.000824697	0.000685952	0.000831448	0.0007587
>NW_025407995.1 Naegleria fowleri strain ATCC 30894 chromosome Unknown tig63, whole genome shotgun sequence	NW_025407995.1	0.000809283	0.000729941	0.000333234	0.00168204	0.00164237	0.0009759	0.00108698	0.000364971	0.000797382	0.000694238	0.000674402	0.000579193	0	0.00122979	0.0019042	0.000317366	0	0	0.000495884	0.000848954	0.000911633	0.000604979	0.000758306
>CAXIWF010001677.1 Eutreptiella sp. 'Long Island Sound 2002' genome assembly, contig: scaffold_2674, whole genome shotgun sequence	CAXIWF010001677.1	0	0	0	0	0.00191083	0	0.00169851	0.00161359	0.00169851	0	0.00169851	0.00161359	0.00161359	0	0	0.00161359	0	0	0.00169851	0	0.000692144	0.000823779	0.000757962
>CAXIWF010001922.1 Eutreptiella sp. 'Long Island Sound 2002' genome assembly, contig: scaffold_3210, whole genome shotgun sequence	CAXIWF010001922.1	0.00430179	0	0.00220604	0	0	0	0	0.00220604	0.00419149	0	0.00220604	0	0	0	0	0	0	0	0	0	0.00129054	0.000220604	0.00075557
>CP048986.1 Saccharomyces pastorianus strain CBS 1483 chromosome ScV	CP048986.1	0.0049652	0.000215215	0.000350784	0.000196575	0.000998124	0.000135569	0.000677843	0.000196575	0.00173697	0.0003457	0.00139466	0.000428736	0.00012879	0.000408401	0.000342311	0.00145567	0.000154209	0.000454155	0.000138958	0.000372814	0.000981856	0.00052787	0.000754863
>MT863859.1 |Avian leukosis virus isolate GD19GZ03, complete genome	MT863859.1	0	0	0	0	0	0	0.00498295	0	0.00498295	0	0	0	0	0	0.00511408	0	0	0	0	0	0.000996591	0.000511408	0.000753999
>NW_022158911.1 Fusarium odoratissimum NRRL 54006 unplaced genomic scaffold supercont1.225, whole genome shotgun sequence	NW_022158911.1	0	0	0	0	0	0	0.0150659	0	0	0	0	0	0	0	0	0	0	0	0	0	0.00150659	0	0.000753296
>CP151264.1 Fusarium acuminatum isolate 1A chromosome 5	CP151264.1	0.000912833	0.000433878	0.000635522	0.000629686	0.00170049	0.000776391	0.000711189	0.000472717	0.000798327	0.000604329	0.00125998	0.000698511	0.000611574	0.000739162	0.00059789	0.000694083	0.00050874	0.000582193	0.000982463	0.000706158	0.000767537	0.000738075	0.000752806
>QESU01000321.1 Fusarium oxysporum f. sp. lycopersici 4287 S_15.22, whole genome shotgun sequence	QESU01000321.1	0	0	0	0	0	0	0	0	0	0	0	0.015046	0	0	0	0	0	0	0	0	0	0.0015046	0.0007523
>NW_026971533.1 Symsagittifera roscoffensis unplaced genomic scaffold, txSymRosc1.1 SCAFFOLD_515, whole genome shotgun sequence	NW_026971533.1	0	0	0.00233521	0.00236301	0.00111201	0	0	0	0	0.00122321	0.00233521	0.00105641	0.000945206	0.00244641	0.00122321	0	0	0	0	0	0.000703344	0.000800645	0.000751995
>CAXIWF010000308.1 Eutreptiella sp. 'Long Island Sound 2002' genome assembly, contig: scaffold_2241, whole genome shotgun sequence	CAXIWF010000308.1	0.00272164	0	0.00136082	0.00136082	0	0	0	0.00411649	0	0	0.00136082	0	0	0	0.00275566	0	0.00136082	0	0	0	0.000955977	0.000547731	0.000751854
>CP048985.1 Saccharomyces pastorianus strain CBS 1483 chromosome ScIV	CP048985.1	0.00559831	0.000104736	7.97e-05	0.000185146	0.0012994	0.000395294	0.000406781	0.000263529	0.000577737	0.000159469	0.00128791	0.000487867	0.000347994	0.000427728	0.000360157	0.00160077	0.000210148	0.000235149	0.000567601	0.000427728	0.000907013	0.000595306	0.00075116
>JF930146.1 |Newcastle disease virus strain B/XJ/9/2009, complete genome	JF930146.1	0	0	0	0	0	0	0	0	0	0.0025023	0	0.0025023	0	0.0025023	0.0025023	0.0025023	0	0	0.0025023	0	0.00025023	0.00125115	0.000750691
>NW_023502149.1 Fusarium subglutinans strain NRRL 66333 chromosome Unknown NRRL66333_c0000086, whole genome shotgun sequence	NW_023502149.1	0.000501551	0	0	0.00158384	0.0020062	0	0	0.000527948	0.00051475	0.00154425	0.00164984	0.000527948	0.0010031	0	0.0020854	0.000501551	0	0	0.0010295	0.00153105	0.000667855	0.000832838	0.000750346
>OZ038402.1 Eutreptiella sp. 'Long Island Sound 2002' genome assembly, chromosome: 25	OZ038402.1	0.000599334	0.000540827	0.000527637	0.000535042	0.00303211	0.000577852	0.000618694	0.000537935	0.000694942	0.000646077	0.00110086	0.000685454	0.000485599	0.000540133	0.000787927	0.000732236	0.000634275	0.000538822	0.000620468	0.000569907	0.000831045	0.000669568	0.000750307
>CAXIWF010001852.1 Eutreptiella sp. 'Long Island Sound 2002' genome assembly, contig: scaffold_936, whole genome shotgun sequence	CAXIWF010001852.1	0	0.000688468	0	0.000833409	0	0	0.000688468	0	0.00137694	0.00137694	0.000688468	0.000688468	0.000688468	0	0.00148564	0.00148564	0.00155811	0.000688468	0.0020654	0.000688468	0.000496422	0.00100371	0.000750068
>CAXIWF010000141.1 Eutreptiella sp. 'Long Island Sound 2002' genome assembly, contig: scaffold_2566, whole genome shotgun sequence	CAXIWF010000141.1	0	0	0	0.00156488	0.00152476	0	0	0	0.00152476	0	0.00164513	0	0	0.00312977	0	0.00160501	0	0	0.00156488	0.00240751	0.00046144	0.00103523	0.000748335
>BPQB01000254.1 Phanerochaete sordida YK-624 DNA, Contig_254, whole genome shotgun sequence	BPQB01000254.1	0	0	0.00693557	0	0	0	0	0	0.00803066	0	0	0	0	0	0	0	0	0	0	0	0.00149662	0	0.000748312
>QESU01000291.1 Fusarium oxysporum f. sp. lycopersici 4287 S_14.55, whole genome shotgun sequence	QESU01000291.1	0	0	0	0	0	0	0	0	0	0	0	0	0	0	0	0.0149489	0	0	0	0	0	0.00149489	0.000747443
>CAXIWF010001623.1 Eutreptiella sp. 'Long Island Sound 2002' genome assembly, contig: scaffold_3411, whole genome shotgun sequence	CAXIWF010001623.1	0	0	0	0	0	0	0	0	0.00256082	0	0.00243888	0	0.00256082	0	0	0.00243888	0.00243888	0	0	0.00249985	0.000256082	0.00123773	0.000746906
>QESU01000392.1 Fusarium oxysporum f. sp. lycopersici 4287 U_63, whole genome shotgun sequence	QESU01000392.1	0.0149282	0	0	0	0	0	0	0	0	0	0	0	0	0	0	0	0	0	0	0	0.00149282	0	0.000746408
>QESU01000120.1 Fusarium oxysporum f. sp. lycopersici 4287 S_3n6.8, whole genome shotgun sequence	QESU01000120.1	0	0	0	0	0.000612548	0	0	0	0	0	0	0	0	0	0	0	0	0	0.0143143	0	6.12548e-05	0.00143143	0.000746341
>CAXIWF010001692.1 Eutreptiella sp. 'Long Island Sound 2002' genome assembly, contig: scaffold_2234, whole genome shotgun sequence	CAXIWF010001692.1	0	0	0	0	0	0	0	0	0.00407539	0	0.00543386	0	0	0	0.00135847	0.00135847	0	0	0	0.00268297	0.000407539	0.00108338	0.000745458
>BPQB01000067.1 Phanerochaete sordida YK-624 DNA, Contig_067, whole genome shotgun sequence	BPQB01000067.1	0.000812453	0	0	0.000197905	0.000812453	0	0.000833286	0	0.000437475	0.000416643	0.00101557	0.000395811	0.000197905	0.000208321	0.000213529	0.000630172	0.000218737	0.000197905	0.00060934	0.00770789	0.000351022	0.00113952	0.00074527
>CP111160.1 Exserohilum rostratum strain LWI chromosome 10	CP111160.1	0.000472852	0.000333248	0.000374341	0.000687888	0.000949082	0.000567986	0.000870836	0.000716596	0.00070759	0.000883221	0.00226519	0.00069408	0.000792591	0.000464971	0.000602887	0.00116299	0.000763882	0.000491992	0.000609079	0.00049368	0.000656364	0.000834134	0.000745249
>BPQB01000310.1 Phanerochaete sordida YK-624 DNA, Contig_310, whole genome shotgun sequence	BPQB01000310.1	0	0	0	0	0	0	0	0	0	0	0	0	0	0.0148961	0	0	0	0	0	0	0	0.00148961	0.000744806
>BPQB01000030.1 Phanerochaete sordida YK-624 DNA, Contig_030, whole genome shotgun sequence	BPQB01000030.1	0.000564206	0.000374516	0.000376948	0.000277239	0.000678507	0.00143483	0.000933859	0.000741737	0.000958178	0.000778216	0.00112841	0.000471793	0	0.000831718	0.00141538	0.00120623	0.000831718	0.000466929	0.000462066	0.000938723	0.000711824	0.000775297	0.000743561
>NW_023502574.1 Fusarium subglutinans strain NRRL 66333 chromosome Unknown NRRL66333_c0000511, whole genome shotgun sequence	NW_023502574.1	0	0	0	0	0	0	0	0	0	0	0.00990589	0.00495295	0	0	0	0	0	0	0	0	0	0.00148588	0.000742942
>NW_023502196.1 Fusarium subglutinans strain NRRL 66333 chromosome Unknown NRRL66333_c0000133, whole genome shotgun sequence	NW_023502196.1	0	0	0.00147593	0	0.00295186	0	0.00143809	0	0	0.000719043	0.00225174	0	0	0.00215713	0.000719043	0.000719043	0	0	0.00094611	0.00147593	0.000658492	0.0008269	0.000742696
>CAXIWF010000464.1 Eutreptiella sp. 'Long Island Sound 2002' genome assembly, contig: scaffold_3701, whole genome shotgun sequence	CAXIWF010000464.1	0	0	0	0	0.00296886	0	0	0	0	0	0.00608255	0.00304127	0.00275163	0	0	0	0	0	0	0	0.000296886	0.00118754	0.000742216
>NW_026970625.1 Symsagittifera roscoffensis unplaced genomic scaffold, txSymRosc1.1 SCAFFOLD_232, whole genome shotgun sequence	NW_026970625.1	0	0.000446591	0.000446591	0.000458344	0.000458344	0	0.00178637	0.000893182	0.000893182	0	0.00226821	0.000904935	0.000446591	0.00133977	0	0.00133977	0.00178637	0.000446591	0.000470096	0.000446591	0.00053826	0.000944893	0.000741576
>NW_022158741.1 Fusarium odoratissimum NRRL 54006 unplaced genomic scaffold supercont1.70, whole genome shotgun sequence	NW_022158741.1	0.000538779	0	0.000513123	0	0.00873592	0	0.00102625	0.000487467	0.000500295	0	0.000500295	0	0.000538779	0	0.000487467	0	0	0	0.000974934	0.000513123	0.00118018	0.00030146	0.000740822
>CP048994.1 Saccharomyces pastorianus strain CBS 1483 chromosome ScXIII	CP048994.1	0.00729813	9.15e-05	0.000434617	0.000168128	0.00128326	0.000677088	0.000272207	0.000136104	0.000182997	0.000228746	0.000600458	0.000785742	0.000187572	0.000312238	0.000731987	0.000585589	9.61e-05	0.000180709	0.000329394	0.000221883	0.00107728	0.000403164	0.000740221
>NW_026971738.1 Symsagittifera roscoffensis unplaced genomic scaffold, txSymRosc1.1 SCAFFOLD_945, whole genome shotgun sequence	NW_026971738.1	0	0	0	0	0.00246721	0	0	0	0	0	0	0.0123361	0	0	0	0	0	0	0	0	0.000246721	0.00123361	0.000740164
>CAXIWF010000332.1 Eutreptiella sp. 'Long Island Sound 2002' genome assembly, contig: scaffold_2740, whole genome shotgun sequence	CAXIWF010000332.1	0	0	0	0	0.00346948	0	0	0	0	0	0.00399649	0	0	0.00197628	0	0	0.00535793	0	0	0	0.000346948	0.00113307	0.000740009
>QESU01000199.1 Fusarium oxysporum f. sp. lycopersici 4287 S_6.12, whole genome shotgun sequence	QESU01000199.1	0	0	0	0	0.00343373	0.00114458	0.00126506	0	0	0	0	0	0	0	0	0	0	0	0.00894578	0	0.000584337	0.000894578	0.000739458
>CP049003.1 Saccharomyces pastorianus strain CBS 1483 chromosome SeVI	CP049003.1	0.000753346	0	0.000667569	0.000298355	0.00328936	0.000454991	0.000283437	0.0015589	0.000290896	0.000607898	0.00248753	0.001089	0.000693675	0.000902524	0.000522121	0.000290896	0	0.000290896	0	0.000290896	0.000820476	0.000656754	0.000738615
>BPQB01000052.1 Phanerochaete sordida YK-624 DNA, Contig_052, whole genome shotgun sequence	BPQB01000052.1	0.000324175	0	0.000341237	0.000170619	0.0050887	0.000494794	0.00102371	0.000648351	0.00091281	0.000324175	0.000998119	0.000341237	0.000400954	0.000324175	0.000520387	0.000503325	0.000665413	0.000750722	0.000409485	0.000511856	0.000932857	0.000542567	0.000737712
>CP049011.1 Saccharomyces pastorianus strain CBS 1483 chromosome SeXIV	CP049011.1	0.00024833	0.000554168	0.000643044	0.000402556	0.00122335	0.000960645	0.000501888	0.000450915	0.000402556	0.000752832	0.00111095	0.00188339	0.000661342	0.000611676	0.000697938	0.000688789	0.00109527	0.000598606	0.00060122	0.000661342	0.000614029	0.000861052	0.00073754
>CP111164.1 Exserohilum rostratum strain LWI chromosome 14	CP111164.1	0.000419731	0.00112006	0.000639701	0.000427504	0.000982481	0.000695665	0.00103845	0.000559641	0.00073997	0.000682451	0.00124131	0.000809148	0.000495127	0.000504454	0.000834798	0.000809148	0.000926517	0.000779611	0.000313244	0.000695665	0.000730565	0.000740903	0.000735734
>CAXIWF010000201.1 Eutreptiella sp. 'Long Island Sound 2002' genome assembly, contig: scaffold_1127, whole genome shotgun sequence	CAXIWF010000201.1	0.000641092	0.000682453	0	0.000785855	0.000620412	0	0	0	0.000661772	0.000785855	0.00415676	0.00219212	0.000868576	0.000661772	0	0	0.000682453	0.00196464	0	0	0.000417744	0.00105263	0.000735188
>CP130306.1 Fusarium oxysporum f. sp. vasinfectum isolate ME23 chromosome 10	CP130306.1	0.000554031	0.000516216	0.000783778	0.000311799	0.00147623	0.000804826	0.00079555	0.000434877	0.000747032	0.000746676	0.000813031	0.000571512	0.000595771	0.000392067	0.000908283	0.000526918	0.000668548	0.000859765	0.00152867	0.000640365	0.000717101	0.000750493	0.000733797
>NC_018398.1 Neospora caninum Liverpool complete genome, chromosome XII	NC_018398.1	0.000624192	0.000356505	0.000606583	0.00051205	0.00163115	0.000715635	0.000828085	0.000531822	0.000819126	0.000584031	0.00108681	0.00076908	0.00053522	0.000749926	0.000848475	0.000934203	0.000593299	0.000696018	0.000527497	0.000711619	0.000720918	0.000745215	0.000733066
>CP048992.1 Saccharomyces pastorianus strain CBS 1483 chromosome ScXI	CP048992.1	0.00481187	0	0.00150135	0.000452669	0.00129916	0.000362135	0.000411929	0.000120712	0.000682021	0.000476811	0.000497936	0.000531132	0.000310833	0.000596014	0.000746904	0.00104114	5.73e-05	0.000172014	0.000126747	0.000460213	0.00101187	0.000454027	0.000732946
>NW_017306194.1 Alternaria alternata strain SRC1lrK2f unplaced genomic scaffold CC77scaffold_5, whole genome shotgun sequence	NW_017306194.1	0.0006031	0.000445995	0.00059466	0.000697232	0.00118413	0.000703075	0.000975087	0.000545321	0.000817333	0.000685547	0.00118737	0.000651789	0.000375882	0.000757607	0.000527793	0.00111726	0.000663474	0.000614785	0.00091601	0.000569991	0.000725148	0.000738196	0.000731672
>CP151265.1 Fusarium acuminatum isolate 1A chromosome 6	CP151265.1	0.000703274	0.000510237	0.000497352	0.00060043	0.00132619	0.000685704	0.000876867	0.000709365	0.000845944	0.000699292	0.00112332	0.000573021	0.000580518	0.000737946	0.000743334	0.000814318	0.000677505	0.000378344	0.000709131	0.000835402	0.000745466	0.000717284	0.000731375
>NC_018386.1 Neospora caninum Liverpool complete genome, chromosome Ib	NC_018386.1	0.000710046	0.00047319	0.00053974	0.000424456	0.00117328	0.000596858	0.0007483	0.000725767	0.000993017	0.000448037	0.00137188	0.00112612	0.000516159	0.000642972	0.000643496	0.000714763	0.000602622	0.000935375	0.000633016	0.000607863	0.000683269	0.000779427	0.000731348
>CAXIWF010001281.1 Eutreptiella sp. 'Long Island Sound 2002' genome assembly, contig: scaffold_2325, whole genome shotgun sequence	CAXIWF010001281.1	0.00113754	0.00110199	0.00103089	0	0	0	0	0.00117308	0	0.002595	0	0	0	0	0.00110199	0.00110199	0.00142192	0	0.00394583	0	0.00070385	0.000757172	0.000730511
>CAXIWF010000258.1 Eutreptiella sp. 'Long Island Sound 2002' genome assembly, contig: scaffold_1765, whole genome shotgun sequence	CAXIWF010000258.1	0	0	0	0.00110141	0	0	0.00107317	0.00112966	0.00225931	0	0	0.00112966	0.00112966	0.00225931	0	0.00112966	0	0	0.00112966	0.00225931	0.000556356	0.000903725	0.00073004
>NW_026970654.1 Symsagittifera roscoffensis unplaced genomic scaffold, txSymRosc1.1 SCAFFOLD_652, whole genome shotgun sequence	NW_026970654.1	0	0	0.00158208	0	0	0	0	0.00474624	0	0	0	0.0033307	0.0033307	0	0	0	0.00158208	0	0	0	0.000632832	0.000824347	0.00072859
>NW_023502277.1 Fusarium subglutinans strain NRRL 66333 chromosome Unknown NRRL66333_c0000214, whole genome shotgun sequence	NW_023502277.1	0	0	0	0	0.000993175	0.000483855	0	0	0.000483855	0	0	0	0.0014643	0	0.000967709	0.00241927	0.00436742	0	0.00145156	0.00193542	0.000196088	0.00126057	0.000728328
>BPQB01000075.1 Phanerochaete sordida YK-624 DNA, Contig_075, whole genome shotgun sequence	BPQB01000075.1	0.000945396	0.00048173	0.00114411	0.00048173	0.00165595	0.000698509	0.000240865	0.000704531	0.00048173	0.000457644	0.00141508	0.000921309	0.000457644	0.000228822	0.00117422	0.000457644	0.000228822	0.000716574	0.000469687	0.0011983	0.000729219	0.000726811	0.000728015
>NW_023502578.1 Fusarium subglutinans strain NRRL 66333 chromosome Unknown NRRL66333_c0000515, whole genome shotgun sequence	NW_023502578.1	0	0	0	0	0	0	0	0	0	0	0.00476071	0	0	0	0	0.00977199	0	0	0	0	0	0.00145327	0.000726635
>CP049004.1 Saccharomyces pastorianus strain CBS 1483 chromosome SeVII-ScVII	CP049004.1	0.000628602	0.00531446	0.000256026	0.000184377	0.00177308	0.000585613	0.000514919	0.000217814	0.00065153	0.000491991	0.000558864	0.000648664	0.000298061	0.000664904	0.00029615	0.000415565	0.000199662	0.000227367	0.000261758	0.000337229	0.00106184	0.000390822	0.000726332
>NW_022158796.1 Fusarium odoratissimum NRRL 54006 unplaced genomic scaffold supercont1.80, whole genome shotgun sequence	NW_022158796.1	0.001921	0.000640334	0	0	0.00131437	0.000640334	0.000640334	0.000640334	0.000640334	0.0010279	0.00256134	0.001921	0	0	0	0.001921	0.000640334	0	0	0	0.000746495	0.000704368	0.000725431
>QESU01000290.1 Fusarium oxysporum f. sp. lycopersici 4287 S_14.54, whole genome shotgun sequence	QESU01000290.1	0	0	0	0	0	0.0145033	0	0	0	0	0	0	0	0	0	0	0	0	0	0	0.00145033	0	0.000725163
>BPQB01000048.1 Phanerochaete sordida YK-624 DNA, Contig_048, whole genome shotgun sequence	BPQB01000048.1	0.000600863	0.000741325	0.000148265	0.000148265	0.000901295	0.000148265	0.00059306	0.000304333	0.000772538	0.000148265	0.00077644	0.00190793	0.000628175	0.000304333	0	0.00171675	0.00104956	0.000304333	0.00143973	0.00186502	0.000450647	0.000999227	0.000724937
>CAXIWF010000712.1 Eutreptiella sp. 'Long Island Sound 2002' genome assembly, contig: scaffold_3768, whole genome shotgun sequence	CAXIWF010000712.1	0	0.00307923	0	0	0.00285392	0.00570785	0	0	0	0	0	0	0	0	0	0	0	0.00285392	0	0	0.0011641	0.000285392	0.000724747
>NW_017306217.1 Alternaria alternata strain SRC1lrK2f unplaced genomic scaffold CC77scaffold_28, whole genome shotgun sequence	NW_017306217.1	0.000435359	0.000214958	0.000429917	0.000331961	0.0022421	0.000326519	0.00107751	0.000865276	0.000315635	0.000544198	0.00161899	0.000326519	0.000217679	0.00065848	0.000432638	0.000965952	0.000315635	0.0014258	0.00054964	0.00119724	0.000678343	0.000770857	0.0007246
>NW_023502465.1 Fusarium subglutinans strain NRRL 66333 chromosome Unknown NRRL66333_c0000402, whole genome shotgun sequence	NW_023502465.1	0	0	0	0	0	0.00206932	0	0	0	0	0	0	0	0.00206932	0	0	0	0	0.0103466	0	0.000206932	0.00124159	0.000724263
>BPQB01000015.1 Phanerochaete sordida YK-624 DNA, Contig_015, whole genome shotgun sequence	BPQB01000015.1	6.55e-05	0.000324282	0.000877855	0.00019981	0.00100888	0.000922076	0.0011006	0.00065184	0.00149366	0.000573226	0.00110715	0.000915524	0.000779588	0.000388156	0.000504439	0.000831997	0.000642014	0.000655116	0.000892595	0.000517542	0.000721774	0.000723412	0.000722593
>CAXIWF010002089.1 Eutreptiella sp. 'Long Island Sound 2002' genome assembly, contig: scaffold_793, whole genome shotgun sequence	CAXIWF010002089.1	0.000974674	0	0.00108297	0	0	0.00168634	0.000897319	0	0	0.00146975	0.00139239	0.00105203	0.00060337	0	0.000556957	0.00179464	0	0.000665254	0.00179464	0.000479601	0.000611105	0.000833888	0.000722496
>CAXIWF010001648.1 Eutreptiella sp. 'Long Island Sound 2002' genome assembly, contig: scaffold_3935, whole genome shotgun sequence	CAXIWF010001648.1	0	0	0	0	0	0	0.00335426	0	0	0	0.00344027	0	0	0.0076546	0	0	0	0	0	0	0.000335426	0.00110949	0.000722456
>CAXIWF010001589.1 Eutreptiella sp. 'Long Island Sound 2002' genome assembly, contig: scaffold_3440, whole genome shotgun sequence	CAXIWF010001589.1	0.00236642	0	0	0	0	0.00236642	0	0	0	0	0	0	0.00734836	0	0	0	0	0.00236642	0	0	0.000473284	0.000971478	0.000722381
>CP130301.1 Fusarium oxysporum f. sp. vasinfectum isolate ME23 chromosome 5	CP130301.1	0.00017049	0.000249493	0.000225956	0.00131316	0.000873736	0.000157596	0.000141018	5.61e-05	0.000135287	0.000227388	0.000756255	0.000282445	0.000206717	0.000395013	0.000228002	0.000382528	0.000312122	0.000300046	0.00760779	0.000419164	0.000355021	0.00108901	0.000722014
>OZ038391.1 Eutreptiella sp. 'Long Island Sound 2002' genome assembly, chromosome: 14	OZ038391.1	0.000661282	0.000473659	0.000531752	0.000582769	0.000952834	0.000764222	0.000792656	0.000660192	0.000815105	0.000732586	0.00152149	0.00065709	0.000571922	0.000571436	0.00073904	0.000714395	0.000610918	0.000665557	0.000651441	0.000733357	0.000696706	0.000743664	0.000720185
>CAXIWF010000329.1 Eutreptiella sp. 'Long Island Sound 2002' genome assembly, contig: scaffold_3292, whole genome shotgun sequence	CAXIWF010000329.1	0	0	0.00297126	0	0.00234272	0	0	0	0.00222844	0	0.00457117	0	0	0	0.00228558	0	0	0	0	0	0.000754243	0.000685675	0.000719959
>CAXIWF010002157.1 Eutreptiella sp. 'Long Island Sound 2002' genome assembly, contig: scaffold_2410, whole genome shotgun sequence	CAXIWF010002157.1	0.00147836	0	0	0	0.00421333	0.00147836	0	0	0	0	0	0	0	0.00140444	0.0028828	0	0.00147836	0	0	0.0014414	0.000717005	0.000720701	0.000718853
>QESU01000142.1 Fusarium oxysporum f. sp. lycopersici 4287 S_3n6.30, whole genome shotgun sequence	QESU01000142.1	0	0	0	0	0	0	0	0	0	0	0	0	0	0	0	0	0	0	0.0143527	0	0	0.00143527	0.000717635
>BPQB01000071.1 Phanerochaete sordida YK-624 DNA, Contig_071, whole genome shotgun sequence	BPQB01000071.1	0.00040766	0.000815319	0.00040766	0.000632945	0.0011157	0.00133026	0.00126589	0	0.00020383	0.00101915	0.00134099	0.000826047	0.000638309	0.000616854	0.00020383	0.000429115	0.000643673	0.000783136	0.000847503	0.000815319	0.000719841	0.000714477	0.000717159
>CAXIWF010001599.1 Eutreptiella sp. 'Long Island Sound 2002' genome assembly, contig: scaffold_2541, whole genome shotgun sequence	CAXIWF010001599.1	0	0	0.00150358	0	0	0.00150358	0	0	0.00300716	0	0.00300716	0.00348198	0	0	0	0	0	0	0.00182012	0	0.000601432	0.000830926	0.000716179
>CP111157.1 Exserohilum rostratum strain LWI chromosome 7	CP111157.1	0.000950289	0.000350158	0.000514678	0.000326094	0.000916894	0.000673797	0.000907563	0.00070179	0.000752373	0.000505839	0.0018991	0.000764651	0.0007951	0.000606515	0.000665448	0.000838808	0.000428735	0.000584906	0.000578522	0.00055986	0.000659947	0.000772165	0.000716056
>CAXIWF010002277.1 Eutreptiella sp. 'Long Island Sound 2002' genome assembly, contig: scaffold_3131, whole genome shotgun sequence	CAXIWF010002277.1	0.00201549	0.00201549	0	0.00217461	0	0.00201549	0	0	0.00206853	0	0	0.00201549	0	0	0	0	0	0.00201549	0	0	0.00102896	0.000403097	0.000716028
>NC_018390.1 Neospora caninum Liverpool complete genome, chromosome IX	NC_018390.1	0.000603726	0.000657997	0.000574222	0.000511755	0.00151013	0.00067202	0.000677302	0.000652716	0.000697517	0.000532153	0.00171338	0.000653808	0.000684769	0.000624669	0.000640331	0.000711904	0.000557467	0.000570398	0.000442732	0.000624487	0.000708954	0.000722394	0.000715674
>BPQB01000032.1 Phanerochaete sordida YK-624 DNA, Contig_032, whole genome shotgun sequence	BPQB01000032.1	0.000873537	0.000665144	0.000756494	0.000185555	0.00107051	0.000562375	0.0005167	0.000356837	0.00148444	0.000776477	0.00168142	0.000787896	0.00104767	0.000208393	0.000979161	0.000491008	0.000451042	0.000491008	0.000234085	0.000670854	0.000724807	0.000704253	0.00071453
>QESU01000086.1 Fusarium oxysporum f. sp. lycopersici 4287 S_2.6, whole genome shotgun sequence	QESU01000086.1	0	0	0	0	0	0	0.00132492	0	0	0	0	0	0	0	0	0	0	0	0.0129653	0	0.000132492	0.00129653	0.000714511
>CAXIWF010001429.1 Eutreptiella sp. 'Long Island Sound 2002' genome assembly, contig: scaffold_2747, whole genome shotgun sequence	CAXIWF010001429.1	0	0	0.00334994	0	0	0	0	0	0	0	0.00255653	0	0	0	0	0	0	0	0.00334994	0.0050249	0.000334994	0.00109314	0.000714065
>CAXIWF010000456.1 Eutreptiella sp. 'Long Island Sound 2002' genome assembly, contig: scaffold_3332, whole genome shotgun sequence	CAXIWF010000456.1	0.002331	0.00238928	0.002331	0	0	0	0.00244755	0	0	0.00238928	0	0	0	0	0	0	0.00238928	0	0	0	0.00118881	0.000238928	0.000713869
>BPQB01000016.1 Phanerochaete sordida YK-624 DNA, Contig_016, whole genome shotgun sequence	BPQB01000016.1	0.000281987	0.000642501	0.000863808	0.000519355	0.000485446	0.000371223	0.00196498	0.000299834	0.000778141	0.000506862	0.00122611	0.00104407	0.000681765	0.00107262	0.00107441	0.00075137	0.000576467	0.000410487	0.000424765	0.000296265	0.000671414	0.000755832	0.000713623
>NW_026971751.1 Symsagittifera roscoffensis unplaced genomic scaffold, txSymRosc1.1 SCAFFOLD_713, whole genome shotgun sequence	NW_026971751.1	0	0.00202419	0	0	0.00414959	0	0	0	0	0	0	0	0	0	0	0	0.00607257	0	0.00202419	0	0.000617378	0.000809676	0.000713527
>CAXIWF010000445.1 Eutreptiella sp. 'Long Island Sound 2002' genome assembly, contig: scaffold_2822, whole genome shotgun sequence	CAXIWF010000445.1	0.00174144	0.00174144	0.0018331	0	0	0	0	0	0.00348288	0	0.0018331	0	0	0	0.0018331	0	0	0	0	0.00178727	0.000879886	0.000545346	0.000712616
>NW_025407983.1 Naegleria fowleri strain ATCC 30894 chromosome Unknown tig51, whole genome shotgun sequence	NW_025407983.1	0.000665833	0.000124246	0.000428491	0.000549551	0.00148299	0.000796451	0.000847424	0.000293094	0.000912733	0.000965299	0.00176971	0.000562294	0.00060371	0.00086176	0.00071362	0.000552737	0.000611674	0.000524065	0.000423712	0.000555923	0.000706611	0.000717921	0.000712266
>OZ038390.1 Eutreptiella sp. 'Long Island Sound 2002' genome assembly, chromosome: 13	OZ038390.1	0.000624222	0.000491381	0.000602475	0.000610359	0.00104735	0.000711102	0.000804008	0.000688324	0.000845238	0.00078148	0.000916053	0.000631388	0.000540043	0.000600445	0.000775938	0.000782978	0.000692852	0.00067151	0.000668372	0.000757125	0.000720594	0.000703671	0.000712132
>NW_023502421.1 Fusarium subglutinans strain NRRL 66333 chromosome Unknown NRRL66333_c0000358, whole genome shotgun sequence	NW_023502421.1	0	0	0.00158496	0.00273765	0.00136883	0	0.0028097	0	0.00154894	0	0.00136883	0	0.00144087	0	0.00136883	0	0	0	0	0	0.00100501	0.000417852	0.00071143
>NW_023502335.1 Fusarium subglutinans strain NRRL 66333 chromosome Unknown NRRL66333_c0000272, whole genome shotgun sequence	NW_023502335.1	0.000711251	0.000711251	0.00213375	0.000711251	0	0	0	0.000711251	0	0.00213375	0.000711251	0.000711251	0	0.000711251	0.000711251	0.000711251	0.000711251	0.0014225	0	0.0014225	0.000711251	0.000711251	0.000711251
>NC_070557.1 Fusarium falciforme chromosome 14, complete sequence	NC_070557.1	0.00040936	0.00039646	0.000551259	0.000815279	0.00122808	0.000852259	0.000533199	0.00035862	0.000642419	0.00105436	0.00142588	0.000511699	0.000761959	0.000524599	0.000776579	0.000819579	0.000539219	0.000667359	0.000603719	0.000740459	0.000684129	0.000737105	0.000710617
>NW_023502399.1 Fusarium subglutinans strain NRRL 66333 chromosome Unknown NRRL66333_c0000336, whole genome shotgun sequence	NW_023502399.1	0	0	0	0.00238931	0.0012979	0	0	0	0.00224182	0	0.00241881	0	0.00241881	0	0	0.00117991	0	0	0.00224182	0	0.000592903	0.000825934	0.000709419
>NW_026971583.1 Symsagittifera roscoffensis unplaced genomic scaffold, txSymRosc1.1 SCAFFOLD_1135, whole genome shotgun sequence	NW_026971583.1	0	0	0	0	0.0141778	0	0	0	0	0	0	0	0	0	0	0	0	0	0	0	0.00141778	0	0.000708889
>CAXIWF010000321.1 Eutreptiella sp. 'Long Island Sound 2002' genome assembly, contig: scaffold_3113, whole genome shotgun sequence	CAXIWF010000321.1	0	0	0	0.00227165	0.00602251	0	0	0	0	0.0016377	0	0	0.00221882	0	0	0.0020075	0	0	0	0	0.000993185	0.000422632	0.000707909
>MN604242.1 |Infectious bursal disease virus isolate IBD17JL01 segment B, complete sequence	MN604242.1	0	0	0	0	0	0	0	0	0	0	0	0	0	0.0141493	0	0	0	0	0	0	0	0.00141493	0.000707464
>CAXIWF010000383.1 Eutreptiella sp. 'Long Island Sound 2002' genome assembly, contig: scaffold_3952, whole genome shotgun sequence	CAXIWF010000383.1	0	0.003506	0	0	0.0033307	0	0	0.00359365	0	0	0	0	0	0.0036813	0	0	0	0	0	0	0.00104304	0.00036813	0.000705583
>CAXIWF010000517.1 Eutreptiella sp. 'Long Island Sound 2002' genome assembly, contig: scaffold_1281, whole genome shotgun sequence	CAXIWF010000517.1	0	0.000678365	0	0	0.00171852	0	0.00194465	0	0	0.000859262	0.000881874	0.000881874	0	0.000859262	0.00178636	0.000904486	0.00271346	0	0.000881874	0	0.00052008	0.000890919	0.000705499
>CP048996.1 Saccharomyces pastorianus strain CBS 1483 chromosome ScXV-ScXI	CP048996.1	0.00433061	0.000359391	0.000483904	0.000150925	0.00136493	0.00088763	0.000229218	0.000412215	0.000218842	0.000184884	0.00166206	0.000437683	0.00050843	0.000349958	0.000971582	0.000717839	0.000339582	0.000149039	0.000185827	0.000140549	0.000862255	0.000546255	0.000704255
>NW_026970929.1 Symsagittifera roscoffensis unplaced genomic scaffold, txSymRosc1.1 SCAFFOLD_209, whole genome shotgun sequence	NW_026970929.1	0.000428591	0.000428591	0.000846468	0	0.000428591	0.000417877	0.000857183	0.00126434	0.000428591	0	0.00127506	0.00126434	0.000428591	0.000428591	0.00171437	0	0.000857183	0.000428591	0.00128577	0.00128577	0.000510024	0.000896827	0.000703426
>OZ038387.1 Eutreptiella sp. 'Long Island Sound 2002' genome assembly, chromosome: 10	OZ038387.1	0.000648195	0.000454655	0.000596014	0.000544407	0.00101886	0.000730802	0.000744096	0.000666588	0.000772715	0.000761957	0.000922269	0.000633304	0.000584765	0.000658673	0.000819854	0.000775881	0.000689926	0.00065038	0.00073069	0.000662386	0.000693829	0.000712813	0.000703321
>QESU01000190.1 Fusarium oxysporum f. sp. lycopersici 4287 S_6.3, whole genome shotgun sequence	QESU01000190.1	0.00106421	0.0010915	0	0.000532104	0.000545747	0	0.00106421	0	0.00214206	0.000545747	0	0.00051846	0.00166453	0.000545747	0.00111878	0	0.000545747	0.00160995	0	0.00106421	0.000698556	0.000706743	0.00070265
>NC_072849.1 Fusarium oxysporum Fo47 chromosome X, complete sequence	NC_072849.1	0.000254352	0.000161389	0.000251587	0.000229469	0.000487277	0.000221175	0.000226359	0.000191109	0.000264028	0.000295477	0.00048313	0.000373925	0.000310337	0.000192492	0.000360447	0.000311373	0.00027716	0.000270594	0.00870429	0.000180051	0.000258222	0.00114638	0.000702301
>QESU01000257.1 Fusarium oxysporum f. sp. lycopersici 4287 S_14.21, whole genome shotgun sequence	QESU01000257.1	0	0	0	0	0	0	0	0	0	0	0.00395609	0	0.00395609	0.00197804	0	0	0	0.00415389	0	0	0	0.00140441	0.000702206
>KF979337.1 |Gallivirus A2 isolate 518C, complete genome	KF979337.1	0.00498103	0	0	0	0	0	0.00450664	0	0	0	0	0.00450664	0	0	0	0	0	0	0	0	0.000948767	0.000450664	0.000699715
>NW_026971035.1 Symsagittifera roscoffensis unplaced genomic scaffold, txSymRosc1.1 SCAFFOLD_1131, whole genome shotgun sequence	NW_026971035.1	0	0	0	0.00349843	0	0	0	0	0.00349843	0	0	0	0.00349843	0	0	0	0	0	0.00349843	0	0.000699687	0.000699687	0.000699687
>CAXIWF010000265.1 Eutreptiella sp. 'Long Island Sound 2002' genome assembly, contig: scaffold_2227, whole genome shotgun sequence	CAXIWF010000265.1	0	0	0	0	0.00128569	0.00142103	0	0	0.0016917	0	0.00128569	0	0.00223305	0	0	0.0047706	0	0.00128569	0	0	0.000439843	0.000957504	0.000698674
>CAXIWF010001467.1 Eutreptiella sp. 'Long Island Sound 2002' genome assembly, contig: scaffold_2556, whole genome shotgun sequence	CAXIWF010001467.1	0	0.00303175	0.00151588	0	0	0	0	0.00303175	0.00151588	0	0.00151588	0	0	0	0	0.00151588	0	0	0	0.00183501	0.000909526	0.000486676	0.000698101
>NW_023502520.1 Fusarium subglutinans strain NRRL 66333 chromosome Unknown NRRL66333_c0000457, whole genome shotgun sequence	NW_023502520.1	0	0	0	0	0	0	0.00680099	0	0	0	0	0	0	0.00340049	0	0.00374054	0	0	0	0	0.000680099	0.000714104	0.000697101
>CAXIWF010000140.1 Eutreptiella sp. 'Long Island Sound 2002' genome assembly, contig: scaffold_2796, whole genome shotgun sequence	CAXIWF010000140.1	0	0.00171705	0.00171705	0	0	0	0	0	0	0.0034341	0	0	0	0	0	0	0	0.00171705	0.0034341	0.00189779	0.000686819	0.000704894	0.000695856
>NC_018395.1 Neospora caninum Liverpool complete genome, chromosome VIII	NC_018395.1	0.000654901	0.000558964	0.000632144	0.000459011	0.00146449	0.000713058	0.000767497	0.000620542	0.000835768	0.000629764	0.00106408	0.000690747	0.000667544	0.000562831	0.000654603	0.000686582	0.000526241	0.000497088	0.000597636	0.000630507	0.000733614	0.000657786	0.0006957
>CAXIWF010001591.1 Eutreptiella sp. 'Long Island Sound 2002' genome assembly, contig: scaffold_1323, whole genome shotgun sequence	CAXIWF010001591.1	0	0.000927493	0	0	0.0063997	0.000927493	0	0.000927493	0.000927493	0	0	0	0.00176224	0	0.0010898	0	0	0.000927493	0	0	0.00101097	0.000377953	0.000694461
>CAXIWF010001101.1 Eutreptiella sp. 'Long Island Sound 2002' genome assembly, contig: scaffold_1465, whole genome shotgun sequence	CAXIWF010001101.1	0	0.000991891	0.000991891	0.000991891	0.000991891	0	0.00302527	0	0	0	0	0.00193419	0.00198378	0	0.000991891	0	0	0	0.00198378	0	0.000699283	0.000689364	0.000694324
>CAXIWF010000047.1 Eutreptiella sp. 'Long Island Sound 2002' genome assembly, contig: scaffold_3668, whole genome shotgun sequence	CAXIWF010000047.1	0	0	0	0	0.013883	0	0	0	0	0	0	0	0	0	0	0	0	0	0	0	0.0013883	0	0.000694149
>CAXIWF010000773.1 Eutreptiella sp. 'Long Island Sound 2002' genome assembly, contig: scaffold_1748, whole genome shotgun sequence	CAXIWF010000773.1	0	0	0	0.00106276	0.00117463	0.00106276	0.00106276	0	0.00106276	0	0.00106276	0.00223739	0.00106276	0	0.00195771	0	0	0	0	0.00212552	0.000542566	0.000844613	0.00069359
>BPQB01000145.1 Phanerochaete sordida YK-624 DNA, Contig_145, whole genome shotgun sequence	BPQB01000145.1	0	0.000907311	0	0	0	0.000955064	0.00191013	0	0.000907311	0	0.00281744	0.000907311	0	0	0.00181462	0.000907311	0.000907311	0	0.000907311	0.000907311	0.000467981	0.000916862	0.000692422
>CAXIWF010000294.1 Eutreptiella sp. 'Long Island Sound 2002' genome assembly, contig: scaffold_3577, whole genome shotgun sequence	CAXIWF010000294.1	0	0	0	0	0	0	0.00867998	0	0	0.00307138	0	0.00206984	0	0	0	0	0	0	0	0	0.00117513	0.000206984	0.00069106
>PP393732.1 |Infectious bursal disease virus isolate A397-29 segment B, complete sequence	PP393732.1	0	0	0	0	0	0	0	0	0	0	0	0	0	0	0	0.0138132	0	0	0	0	0	0.00138132	0.000690658
>PP393728.1 |Infectious bursal disease virus isolate A397-21 segment B, complete sequence	PP393728.1	0	0	0	0	0	0	0	0	0	0	0.0138132	0	0	0	0	0	0	0	0	0	0	0.00138132	0.000690658
>PP393720.1 |Infectious bursal disease virus isolate A327J segment B, complete sequence	PP393720.1	0	0	0	0.0138132	0	0	0	0	0	0	0	0	0	0	0	0	0	0	0	0	0.00138132	0	0.000690658
>NW_022194792.1 Fusarium proliferatum ET1 genome assembly, contig: FPRO_scaffold003, whole genome shotgun sequence	NW_022194792.1	0.000549062	0.000600262	0.000543448	0.000441495	0.00109431	0.000663141	0.000725345	0.000397031	0.00083381	0.000547041	0.000857389	0.000749374	0.000631028	0.000696376	0.000614859	0.00073051	0.00073051	0.000547714	0.00105815	0.000801024	0.000639494	0.000741694	0.000690594
>QESU01000289.1 Fusarium oxysporum f. sp. lycopersici 4287 S_14.53, whole genome shotgun sequence	QESU01000289.1	0	0	0	0	0	0	0	0	0	0	0	0.0137769	0	0	0	0	0	0	0	0	0	0.00137769	0.000688844
>MK581201.1 |Infectious bronchitis virus strain gammaCoV/Ck/Poland/79/1989, complete genome	MK581201.1	0	0.00137482	0	0.00412446	0.00137482	0.00137482	0	0.00137482	0	0	0	0	0	0.00137482	0	0	0.00137482	0	0.00137482	0	0.000962373	0.000412446	0.00068741
>OR975470.1 |Fowl aviadenovirus E isolate HN1472, complete genome	OR975470.1	0	0	0	0.0017174	0	0.000858699	0.000858699	0.000858699	0.00429349	0	0.0017174	0	0	0	0	0.000858699	0.0025761	0	0	0	0.000858699	0.000515219	0.000686959
>BPQB01000115.1 Phanerochaete sordida YK-624 DNA, Contig_115, whole genome shotgun sequence	BPQB01000115.1	0.000994406	0	0.000944686	0	0.000944686	0.00144189	0	0.000472343	0	0	0.00188937	0.000944686	0.00162834	0.00144189	0	0.00104413	0.00150404	0.000484773	0	0	0.000479801	0.000893723	0.000686762
>CAXIWF010001756.1 Eutreptiella sp. 'Long Island Sound 2002' genome assembly, contig: scaffold_1629, whole genome shotgun sequence	CAXIWF010001756.1	0.00106829	0	0.00389926	0	0	0	0	0	0.00157573	0	0.00101488	0.0018428	0	0	0	0	0.00117512	0.0011217	0	0.00202975	0.000654328	0.000718425	0.000686377
>CAXIWF010001839.1 Eutreptiella sp. 'Long Island Sound 2002' genome assembly, contig: scaffold_612, whole genome shotgun sequence	CAXIWF010001839.1	0.000460919	0	0	0	0.00194071	0.000921838	0.000521566	0.000921838	0.00230459	0.00276551	0.00220756	0.000618602	0	0	0.000460919	0	0	0	0.000557954	0	0.000983698	0.000384503	0.000684101
>BPQB01000047.1 Phanerochaete sordida YK-624 DNA, Contig_047, whole genome shotgun sequence	BPQB01000047.1	0.00045944	0.000154434	0.000478744	0.000154434	0.000760585	0.000768307	0.00107717	0.000764446	0.00217751	0.000976792	0.00140535	0.000154434	0	0.000486466	0.000922741	0.000764446	0.000463301	0.000455579	0.00107717	0.000150573	0.000777187	0.000588006	0.000682596
>CAXIWF010001510.1 Eutreptiella sp. 'Long Island Sound 2002' genome assembly, contig: scaffold_642, whole genome shotgun sequence	CAXIWF010001510.1	0.000485263	0	0	0.00102161	0.000791745	0.000523574	0.00303928	0.000996067	0.00204321	0.000485263	0.000523574	0	0	0	0.000510803	0.000536344	0.00116208	0.000510803	0	0.00102161	0.000938601	0.000426521	0.000682561
>NW_023502482.1 Fusarium subglutinans strain NRRL 66333 chromosome Unknown NRRL66333_c0000419, whole genome shotgun sequence	NW_023502482.1	0	0	0	0	0	0	0	0	0	0.00225292	0.00675876	0	0	0	0	0.00237149	0.00225292	0	0	0	0.000225292	0.00113832	0.000681805
>NW_023502349.1 Fusarium subglutinans strain NRRL 66333 chromosome Unknown NRRL66333_c0000286, whole genome shotgun sequence	NW_023502349.1	0.00160878	0.00160878	0.000804392	0.000804392	0	0	0.00160878	0	0	0.000804392	0	0.000764172	0	0.00241318	0	0.00160878	0	0	0	0.00160878	0.000723953	0.000639492	0.000681722
>CAXIWF010000562.1 Eutreptiella sp. 'Long Island Sound 2002' genome assembly, contig: scaffold_2039, whole genome shotgun sequence	CAXIWF010000562.1	0.000938615	0	0	0.000938615	0	0.00118891	0.00118891	0	0	0.00125149	0	0.00272198	0	0	0	0.00115763	0.00100119	0.000938615	0.00228396	0	0.000550654	0.000810337	0.000680496
>CAXIWF010001943.1 Eutreptiella sp. 'Long Island Sound 2002' genome assembly, contig: scaffold_637, whole genome shotgun sequence	CAXIWF010001943.1	0	0	0.00201266	0.00213924	0.000481013	0.000670886	0	0	0	0.000962025	0.00151899	0.000481013	0.000962025	0.000987342	0.000962025	0.000481013	0.000481013	0.000987342	0.000481013	0	0.000626582	0.000734177	0.00068038
>NW_025407985.1 Naegleria fowleri strain ATCC 30894 chromosome Unknown tig53, whole genome shotgun sequence	NW_025407985.1	0.00108742	0.000256231	0.000390596	0.000459341	0.00116398	0.000874934	0.000509337	0.00070151	0.000749944	0.000390596	0.00115616	0.000887433	0.00022967	0.000628078	0.00104992	0.00109523	0.000574957	0.00040622	0.000337475	0.000654638	0.000658388	0.000701979	0.000680183
>MW767379.1 |Infectious bursal disease virus isolate LN-2020-2 segment B, complete sequence	MW767379.1	0	0	0	0	0	0	0	0	0	0	0	0	0	0.0135908	0	0	0	0	0	0	0	0.00135908	0.000679542
>NW_021638365.1 Babesia ovata DNA, contig: BOVATA_39_v07, strain: Miyake, whole genome shotgun sequence	NW_021638365.1	0	0	0	0.00312869	0.0010429	0	0	0.0010429	0.0010429	0.0010429	0	0	0.00211324	0	0.0010429	0	0.00208579	0	0.0010429	0	0.000730027	0.000628482	0.000679255
>NW_026970695.1 Symsagittifera roscoffensis unplaced genomic scaffold, txSymRosc1.1 SCAFFOLD_820, whole genome shotgun sequence	NW_026970695.1	0	0	0	0	0	0	0	0.0045045	0	0	0	0	0	0	0.00230856	0.00225225	0	0	0	0.0045045	0.00045045	0.000906532	0.000678491
>CAXIWF010000261.1 Eutreptiella sp. 'Long Island Sound 2002' genome assembly, contig: scaffold_3564, whole genome shotgun sequence	CAXIWF010000261.1	0	0	0	0	0	0	0.00537956	0	0.00272299	0	0	0	0	0.00272299	0	0	0.00272299	0	0	0	0.000810254	0.000544597	0.000677426
>CAXIWF010001802.1 Eutreptiella sp. 'Long Island Sound 2002' genome assembly, contig: scaffold_3056, whole genome shotgun sequence	CAXIWF010001802.1	0.0034465	0	0	0	0	0	0	0	0.00210905	0	0.00210905	0	0	0	0.00216049	0	0	0	0	0.0037037	0.000555556	0.000797325	0.00067644
>CAXIWF010000040.1 Eutreptiella sp. 'Long Island Sound 2002' genome assembly, contig: scaffold_3026, whole genome shotgun sequence	CAXIWF010000040.1	0	0	0	0.00193197	0.00193197	0	0.00193197	0	0.00193197	0	0	0	0	0.00193197	0.00193197	0.00193197	0	0	0	0	0.00077279	0.000579592	0.000676191
>NW_025407962.1 Naegleria fowleri strain ATCC 30894 chromosome Unknown tig30, whole genome shotgun sequence	NW_025407962.1	0.000611829	0.000599257	0.000874441	0.000333852	0.00122645	0.000389727	0.000384139	0.000384139	0.00063837	0.000595067	0.00125998	0.000994572	0.000919141	0.000603448	0.000916347	0.000840916	0.000322677	0.000395314	0.000677482	0.000555954	0.000603727	0.000748583	0.000676155
>BPQB01000103.1 Phanerochaete sordida YK-624 DNA, Contig_103, whole genome shotgun sequence	BPQB01000103.1	0	0.000374628	0.000749256	0	0	0.000749256	0.000374628	0.00263225	0.00112388	0.000749256	0.00149851	0.00112388	0.000749256	0.000374628	0.000374628	0.000394345	0	0.000374628	0.00112388	0.000749256	0.000675316	0.000676302	0.000675809
>CAXIWF010001575.1 Eutreptiella sp. 'Long Island Sound 2002' genome assembly, contig: scaffold_3943, whole genome shotgun sequence	CAXIWF010001575.1	0	0	0	0	0.00675617	0	0	0	0	0	0	0	0.00329147	0	0	0	0	0	0	0.0034647	0.000675617	0.000675617	0.000675617
>CAXIWF010001282.1 Eutreptiella sp. 'Long Island Sound 2002' genome assembly, contig: scaffold_3264, whole genome shotgun sequence	CAXIWF010001282.1	0	0	0.00225035	0.00225035	0.00225035	0	0	0	0	0.00225035	0	0	0	0	0	0.00225035	0	0	0.00225035	0	0.000900141	0.00045007	0.000675105
>CAXIWF010000970.1 Eutreptiella sp. 'Long Island Sound 2002' genome assembly, contig: scaffold_782, whole genome shotgun sequence	CAXIWF010000970.1	0	0	0.00118259	0	0.000576133	0	0.00115227	0	0.00121291	0.000576133	0.00227421	0.00300196	0.00109162	0	0	0	0.00121291	0	0.000606456	0.000606456	0.000470003	0.000879361	0.000674682
>CAXIWF010001470.1 Eutreptiella sp. 'Long Island Sound 2002' genome assembly, contig: scaffold_3802, whole genome shotgun sequence	CAXIWF010001470.1	0	0	0	0	0	0	0.00306631	0	0	0	0	0	0	0.0054427	0	0	0.00291299	0	0.00206976	0	0.000306631	0.00104254	0.000674588
>CAXIWF010001985.1 Eutreptiella sp. 'Long Island Sound 2002' genome assembly, contig: scaffold_1179, whole genome shotgun sequence	CAXIWF010001985.1	0.00101948	0	0	0.00174161	0	0.00161417	0.000807085	0.00167789	0	0	0.00161417	0	0	0	0.000828324	0	0.00169913	0.00248497	0	0	0.000686023	0.00066266	0.000674341
>OZ038399.1 Eutreptiella sp. 'Long Island Sound 2002' genome assembly, chromosome: 22	OZ038399.1	0.000601008	0.000435688	0.000565101	0.000527164	0.000901448	0.000627148	0.000715077	0.000568854	0.000729034	0.000623035	0.000838887	0.000629975	0.000617458	0.000611726	0.000885821	0.000800642	0.000678913	0.000777226	0.000632031	0.000710039	0.000629356	0.000718272	0.000673814
>NC_070552.1 Fusarium falciforme chromosome 9, complete sequence	NC_070552.1	0.000626538	0.000807882	0.000517454	0.000444917	0.00106979	0.000596637	0.000563414	0.000484785	0.000637336	0.000382346	0.00163459	0.000607988	0.000660038	0.000609649	0.000575319	0.000551785	0.000716518	0.000661976	0.000718733	0.000607988	0.00061311	0.000734459	0.000673784
>NW_001809795.1 Meyerozyma guilliermondii ATCC 6260 scaffold_6 genomic scaffold, whole genome shotgun sequence	NW_001809795.1	0.000242436	0.000158365	0.000226795	0.000273718	0.00081431	0.000379294	0.000578717	0.000346057	0.000551346	0.000511265	0.00294247	0.00141453	0.000820175	0.000558188	0.000835816	0.000495624	0.00049758	0.000841682	0.000564054	0.000406666	0.00040823	0.000937678	0.000672954
>PP108647.1 |Infectious bursal disease virus strain BDG23 genotype B3 segment B, complete sequence	PP108647.1	0	0	0	0	0	0	0	0	0	0	0.0134418	0	0	0	0	0	0	0	0	0	0	0.00134418	0.000672091
>NW_025407939.1 Naegleria fowleri strain ATCC 30894 chromosome Unknown tig7, whole genome shotgun sequence	NW_025407939.1	0.000528535	0.000457386	0.000463484	0.000313055	0.00250241	0.000715555	0.000690144	0.000235808	0.000754178	0.000487878	0.00100218	0.000735883	0.000317121	0.000514305	0.000313055	0.00115464	0.000529551	0.000426893	0.000530568	0.000765359	0.000714843	0.000628956	0.0006719
>CAXIWF010001587.1 Eutreptiella sp. 'Long Island Sound 2002' genome assembly, contig: scaffold_423, whole genome shotgun sequence	CAXIWF010001587.1	0.000761204	0.000325009	0.00065857	0.000350667	0.00197571	0.000889497	0.00100924	0.000325009	0	0.00071844	0.000667123	0	0.00108621	0.000607253	0.000325009	0.000325009	0	0.00071844	0.00131714	0.00136846	0.000701334	0.000641464	0.000671399
>MZ888507.1 |Infectious bursal disease virus isolate GXB08 segment B, complete sequence	MZ888507.1	0	0	0	0	0	0	0	0	0	0	0	0.0134228	0	0	0	0	0	0	0	0	0	0.00134228	0.000671141
>NW_026971699.1 Symsagittifera roscoffensis unplaced genomic scaffold, txSymRosc1.1 SCAFFOLD_860, whole genome shotgun sequence	NW_026971699.1	0	0	0	0	0	0.00223635	0	0.00223635	0.00223635	0	0	0.00223635	0.00223635	0	0	0	0	0	0.00223635	0	0.000670904	0.000670904	0.000670904
>OZ038394.1 Eutreptiella sp. 'Long Island Sound 2002' genome assembly, chromosome: 17	OZ038394.1	0.000577797	0.000457134	0.000537576	0.00058194	0.00108804	0.000674993	0.000671686	0.000630548	0.000659593	0.000675869	0.000922455	0.000610926	0.000534886	0.00065025	0.000742805	0.000775734	0.000625608	0.000629552	0.000650888	0.000688519	0.000655518	0.000683162	0.00066934
>QESU01000495.1 Fusarium oxysporum f. sp. lycopersici 4287 S_3n6.66_r, whole genome shotgun sequence	QESU01000495.1	0	0	0	0	0	0	0	0	0	0	0.0133544	0	0	0	0	0	0	0	0	0	0	0.00133544	0.000667721
>CAXIWF010000803.1 Eutreptiella sp. 'Long Island Sound 2002' genome assembly, contig: scaffold_752, whole genome shotgun sequence	CAXIWF010000803.1	0	0.000563222	0	0	0.00168966	0	0.0024011	0.00112644	0.000563222	0	0.000652151	0.00112644	0.00118573	0	0.00289022	0.000592865	0	0	0	0.000563222	0.000634365	0.000701063	0.000667714
>CAXIWF010002139.1 Eutreptiella sp. 'Long Island Sound 2002' genome assembly, contig: scaffold_1185, whole genome shotgun sequence	CAXIWF010002139.1	0	0	0	0	0.00268348	0.00123525	0.000809303	0	0	0	0.00255569	0.000809303	0.0016186	0.00121395	0	0.0016186	0	0	0	0.000809303	0.000472803	0.000862546	0.000667675
>QESU01000275.1 Fusarium oxysporum f. sp. lycopersici 4287 S_14.39, whole genome shotgun sequence	QESU01000275.1	0	0	0	0	0	0	0	0	0	0.00460352	0	0	0	0.00437335	0.00437335	0	0	0	0	0	0.000460352	0.000874669	0.000667511
>NW_021638352.1 Babesia ovata DNA, contig: BOVATA_25_v07, strain: Miyake, whole genome shotgun sequence	NW_021638352.1	0.000650028	0.00068424	0	0	0.00068424	0.00136848	0.00133427	0	0.0019843	0.00068424	0	0	0.000650028	0.00195009	0.00133427	0.000701346	0	0.00130006	0	0	0.000738979	0.000593578	0.000666279
>NW_025763683.1 Fusarium redolens strain MPI-CAGE-AT-0023 chromosome Unknown BKA55scaffold_20, whole genome shotgun sequence	NW_025763683.1	0.000547196	0.000767356	0.000335585	0.000335585	0.00109867	0.000674376	0.000543989	0.000470246	0.000674376	0.000702163	0.000426428	0.000378334	0.000421084	0.000290698	0.00042429	0.000587808	0.000451009	0.000595289	0.00320302	0.000382609	0.000614954	0.000716057	0.000665505
>BPQB01000160.1 Phanerochaete sordida YK-624 DNA, Contig_160, whole genome shotgun sequence	BPQB01000160.1	0	0	0	0	0	0	0	0.00241923	0.00241923	0.00120961	0	0	0	0.00120961	0	0	0.00241923	0.00120961	0.00120961	0.00120961	0.000604807	0.000725768	0.000665287
>QESU01000319.1 Fusarium oxysporum f. sp. lycopersici 4287 S_15.20, whole genome shotgun sequence	QESU01000319.1	0	0	0	0	0.00290919	0	0	0	0	0	0	0	0	0	0	0	0	0	0.01039	0	0.000290919	0.001039	0.000664958
>NW_021638328.1 Babesia ovata DNA, contig: BOVATA_01_v07, strain: Miyake, whole genome shotgun sequence	NW_021638328.1	0.000585577	0.000381111	0.000424057	0.000461601	0.00159332	0.000552625	0.000848655	0.000367877	0.000666337	0.000479158	0.00165544	0.000733592	0.00048375	0.000524265	0.000757361	0.000609886	0.000579095	0.000417035	0.000691457	0.000480778	0.000636032	0.000693266	0.000664649
>CP049013.1 Saccharomyces pastorianus strain CBS 1483 chromosome SeXVI	CP049013.1	0.000501824	0.00686673	0.00028966	0.000299824	0.000947748	0.000299824	0.000247736	4.83e-05	0.000442113	5.08e-05	0.000915987	0.000298553	0.000190566	0.000254088	0.000302365	0.000555182	0.000241384	9.91e-05	4.83e-05	0.000386214	0.000999455	0.000329171	0.000664313
>MT447874.1 |Avian orthoavulavirus 1 strain NDV/Guangdong/05/2011, complete genome	MT447874.1	0	0	0	0	0	0	0	0	0.00513428	0	0.00263297	0.00269879	0	0	0	0	0	0.00276461	0	0	0.000513428	0.000809637	0.000661532
>OM542336.1 |Avian orthoavulavirus 1 isolate backyard-chicken/Iran/Mashhad/RT30/2010, complete genome	OM542336.1	0	0	0	0	0	0	0	0	0	0	0	0	0.00796472	0	0.00263297	0	0	0.00263297	0	0	0	0.00132307	0.000661532
>MK495884.1 |Avian orthoavulavirus 1 isolate Chicken/Egypt/Luxor/2012/3, complete genome	MK495884.1	0	0	0	0	0	0	0	0	0	0	0.00434325	0.00223743	0	0.00217162	0	0	0	0	0.00447486	0	0	0.00132272	0.000661358
>CP111158.1 Exserohilum rostratum strain LWI chromosome 8	CP111158.1	0.000538593	0.000339035	0.000714011	0.000589556	0.00172361	0.000632471	0.000615842	0.000624961	0.000459199	0.000443642	0.00140442	0.000536984	0.000516062	0.000524109	0.00054664	0.000870118	0.000487631	0.000553614	0.000653929	0.000450079	0.000668091	0.000654358	0.000661225
>CP111151.1 Exserohilum rostratum strain LWI chromosome 1	CP111151.1	0.000548497	0.000451498	0.000483831	0.000383735	0.00158586	0.000591866	0.000615099	0.000482282	0.000798835	0.000613163	0.0012149	0.000752368	0.000578894	0.000663114	0.00065595	0.000819357	0.000531072	0.000460404	0.000444141	0.000543269	0.000655466	0.000666347	0.000660907
>CAXIWF010000404.1 Eutreptiella sp. 'Long Island Sound 2002' genome assembly, contig: scaffold_3186, whole genome shotgun sequence	CAXIWF010000404.1	0	0	0	0	0.00207424	0.00207424	0	0	0.00218341	0	0.00207424	0	0.00207424	0	0	0	0	0	0.00272926	0	0.000633188	0.000687773	0.00066048
>CP111163.1 Exserohilum rostratum strain LWI chromosome 13	CP111163.1	0.000481388	0.000347711	0.000402534	0.000572259	0.000974042	0.000664631	0.000518938	0.00085238	0.000782538	0.000388265	0.00123989	0.000699928	0.000538464	0.000573761	0.00084412	0.000772024	0.000618821	0.000827598	0.000492653	0.000607556	0.000598469	0.000721482	0.000659975
>QESU01000378.1 Fusarium oxysporum f. sp. lycopersici 4287 U_49, whole genome shotgun sequence	QESU01000378.1	0	0	0	0	0	0	0	0	0	0	0.00439512	0	0	0.00439512	0	0	0	0	0.00439512	0	0	0.00131854	0.000659268
>BPQB01000046.1 Phanerochaete sordida YK-624 DNA, Contig_046, whole genome shotgun sequence	BPQB01000046.1	0.00114091	0.000367541	0.000313942	0.000482398	0.00124428	0	0.000444113	0.000164628	0.00124045	0.000643198	0.00029097	0.000773369	0.000620226	0.00074274	0.00084994	0.000807826	0.0012328	0.000627883	0.000834625	0.000329256	0.000604146	0.000710963	0.000657555
>CAXIWF010000720.1 Eutreptiella sp. 'Long Island Sound 2002' genome assembly, contig: scaffold_3127, whole genome shotgun sequence	CAXIWF010000720.1	0	0	0	0.00185568	0.00328721	0	0	0	0.00159058	0.00275701	0	0	0	0	0.00201474	0	0	0	0.0016436	0	0.000949048	0.000365834	0.000657441
>NW_022158714.1 Fusarium odoratissimum NRRL 54006 unplaced genomic scaffold supercont1.30, whole genome shotgun sequence	NW_022158714.1	9.23e-05	0	0.000532026	9.23e-05	0.000556319	0.000388695	0	0.000298809	0.000636488	0	0.000534455	0.000762814	0.000485869	0.00248765	0.000306097	0.000468863	0.000315815	9.47e-05	0.00499473	9.23e-05	0.000259697	0.00105433	0.000657016
>CAXIWF010000237.1 Eutreptiella sp. 'Long Island Sound 2002' genome assembly, contig: scaffold_2858, whole genome shotgun sequence	CAXIWF010000237.1	0	0.00186558	0	0	0	0	0.00177231	0	0.00186558	0	0	0.00191222	0.00368453	0	0	0	0	0	0.0020055	0	0.000550347	0.000760226	0.000655287
>NW_023502128.1 Fusarium subglutinans strain NRRL 66333 chromosome Unknown NRRL66333_c0000065, whole genome shotgun sequence	NW_023502128.1	0.000149962	0.000331494	0	0.00109709	0.00138123	0.000599847	0.000149962	0.00178375	0.000757701	0.000449885	0.000951073	0.000299923	0.000611686	0.000911609	0.000753755	0.000749809	0.000449885	0.000907663	0	0.000757701	0.000670092	0.00063931	0.000654701
>NW_017306233.1 Alternaria alternata strain SRC1lrK2f unplaced genomic scaffold CC77scaffold_44, whole genome shotgun sequence	NW_017306233.1	0.0021027	0	0.00168216	0.00126162	0.00042054	0.00042054	0	0.00042054	0.00042054	0.00084108	0.000874281	0.00084108	0	0.00042054	0.00042054	0.000442674	0	0.00126162	0	0.00126162	0.000756972	0.000552236	0.000654604
>CAXIWF010001822.1 Eutreptiella sp. 'Long Island Sound 2002' genome assembly, contig: scaffold_3887, whole genome shotgun sequence	CAXIWF010001822.1	0.00327091	0	0	0	0	0	0	0	0	0	0	0	0.00327091	0	0.00654183	0	0	0	0	0	0.000327091	0.000981274	0.000654183
>NW_026971281.1 Symsagittifera roscoffensis unplaced genomic scaffold, txSymRosc1.1 SCAFFOLD_1089, whole genome shotgun sequence	NW_026971281.1	0	0	0.00326744	0	0.00326744	0	0	0.00326744	0	0	0.00326744	0	0	0	0	0	0	0	0	0	0.000980232	0.000326744	0.000653488
>CAXIWF010001574.1 Eutreptiella sp. 'Long Island Sound 2002' genome assembly, contig: scaffold_212, whole genome shotgun sequence	CAXIWF010001574.1	0.000319787	0	0.000229591	0.000635475	0.000914264	0.00117255	0.00108646	0.000893765	0.000737971	0.000713372	0.00104136	0.000586277	0	0.000356686	0.000155794	0.00181213	0.000573978	0	0.00102906	0.000803569	0.000670324	0.000635885	0.000653104
>BPQB01000044.1 Phanerochaete sordida YK-624 DNA, Contig_044, whole genome shotgun sequence	BPQB01000044.1	0.000792689	0.000430317	0.00091348	0.000317076	0.00102295	0.000573756	0.000883282	0.000475613	0.000581305	0.000317076	0.00104182	0.000294427	0.000611503	0.000751167	0.000868183	0.000596404	0.00077759	0.000743618	0.000619052	0.000445416	0.000630754	0.000674918	0.000652836
>NW_017306191.1 Alternaria alternata strain SRC1lrK2f unplaced genomic scaffold CC77scaffold_2, whole genome shotgun sequence	NW_017306191.1	0.0003227	0.000518546	0.000512425	0.000451224	0.00109607	0.00061925	0.000591988	0.000711609	0.000948627	0.000456231	0.00105267	0.000724962	0.000432863	0.000708271	0.000674332	0.00112556	0.000442878	0.000412833	0.000669881	0.000559718	0.000622867	0.000680396	0.000651631
>NW_021638379.1 Babesia ovata DNA, contig: BOVATA_51_v07, strain: Miyake, whole genome shotgun sequence	NW_021638379.1	0	0	0	0	0	0	0	0	0	0	0	0.00477667	0	0	0	0	0	0.00825442	0	0	0	0.00130311	0.000651555
>NW_023502083.1 Fusarium subglutinans strain NRRL 66333 chromosome Unknown NRRL66333_c0000020, whole genome shotgun sequence	NW_023502083.1	0	0.000154379	0	0.000133327	0.00196833	0	0.000280689	0.000140344	0.000161396	0.000392965	0.00345247	0.000719265	0.000459628	0.00174027	0.00105258	0.000929782	0.000266655	0.000305249	0.000491206	0.000364896	0.000323143	0.000978201	0.000650672
>NW_026970865.1 Symsagittifera roscoffensis unplaced genomic scaffold, txSymRosc1.1 SCAFFOLD_1146, whole genome shotgun sequence	NW_026970865.1	0	0	0	0	0.00433124	0	0	0	0	0	0	0.00866247	0	0	0	0	0	0	0	0	0.000433124	0.000866247	0.000649685
>NW_025407954.1 Naegleria fowleri strain ATCC 30894 chromosome Unknown tig22, whole genome shotgun sequence	NW_025407954.1	0.000311335	0.000561204	0.000358102	0.000474351	0.00213124	0.00056254	0.00045698	0.000464998	0.000315343	0.000824435	0.00147784	0.00036211	0.000471679	0.00064004	0.000721548	0.000891245	0.000355429	0.000722884	0.000355429	0.000511765	0.000646053	0.000650997	0.000648525
>CAXIWF010002174.1 Eutreptiella sp. 'Long Island Sound 2002' genome assembly, contig: scaffold_1411, whole genome shotgun sequence	CAXIWF010002174.1	0	0	0	0	0.0122102	0.000726797	0	0	0	0	0	0	0	0	0	0	0	0	0	0	0.0012937	0	0.000646849
>CAXIWF010000312.1 Eutreptiella sp. 'Long Island Sound 2002' genome assembly, contig: scaffold_478, whole genome shotgun sequence	CAXIWF010000312.1	0.00114485	0	0	0.000738	0.000775847	0.000378462	0.00149492	0.000378462	0.000359539	0.000775847	0	0.000387923	0.000378462	0.00274385	0	0.001107	0	0.000738	0.000397385	0.00106915	0.000604593	0.000682177	0.000643385
>CAXIWF010001290.1 Eutreptiella sp. 'Long Island Sound 2002' genome assembly, contig: scaffold_1275, whole genome shotgun sequence	CAXIWF010001290.1	0	0	0	0	0.00255445	0.00174778	0	0.00255445	0.000851483	0.000896298	0	0.000851483	0	0	0.000851483	0	0.00170297	0	0	0.000851483	0.000860446	0.000425742	0.000643094
>NW_026971730.1 Symsagittifera roscoffensis unplaced genomic scaffold, txSymRosc1.1 SCAFFOLD_1087, whole genome shotgun sequence	NW_026971730.1	0	0	0	0	0	0	0	0	0	0	0.0128591	0	0	0	0	0	0	0	0	0	0	0.00128591	0.000642956
>OZ038388.1 Eutreptiella sp. 'Long Island Sound 2002' genome assembly, chromosome: 11	OZ038388.1	0.000509652	0.000399598	0.000471578	0.000461471	0.00212032	0.000582659	0.000621475	0.000506283	0.000641233	0.000618663	0.000791388	0.00057515	0.000462199	0.000512207	0.000642104	0.000714212	0.000544985	0.00054724	0.000523757	0.000605958	0.000693294	0.00059192	0.000642607
>NW_022194795.1 Fusarium proliferatum ET1 genome assembly, contig: FPRO_scaffold006, whole genome shotgun sequence	NW_022194795.1	0.000558161	0.000410386	0.000590497	0.000429425	0.000867009	0.000979124	0.000515854	0.000384699	0.000704728	0.000479892	0.00121756	0.000781486	0.000646101	0.00062948	0.000462667	0.000435771	0.000401925	0.000624947	0.00119308	0.000493793	0.000591977	0.000688681	0.000640329
>CAXIWF010001994.1 Eutreptiella sp. 'Long Island Sound 2002' genome assembly, contig: scaffold_1570, whole genome shotgun sequence	CAXIWF010001994.1	0	0	0	0.00207803	0.00415606	0	0	0	0.00103901	0.00103901	0	0	0	0	0.00101304	0	0	0.00244168	0.00103901	0	0.000831212	0.000449374	0.000640293
>CAXIWF010001733.1 Eutreptiella sp. 'Long Island Sound 2002' genome assembly, contig: scaffold_1969, whole genome shotgun sequence	CAXIWF010001733.1	0	0	0	0.00140535	0	0	0.00116094	0	0.00116094	0.00232189	0	0.00140535	0.00140535	0.00116094	0.0013748	0	0.00140535	0	0	0	0.000604913	0.00067518	0.000640046
>NW_025407969.1 Naegleria fowleri strain ATCC 30894 chromosome Unknown tig37, whole genome shotgun sequence	NW_025407969.1	0.000272649	0.000380057	0.000275954	0.00025282	0.00291983	0.000788204	0.000722108	0.000325527	0.000309003	0.000408148	0.00194159	0.000199943	0.000639487	0.000386666	0.00062131	0.00121783	6.28e-05	0.000375099	0.000223077	0.000472592	0.00066543	0.000614039	0.000639734
>BPQB01000012.1 Phanerochaete sordida YK-624 DNA, Contig_012, whole genome shotgun sequence	BPQB01000012.1	0.000683162	0.000358924	0.000476555	0.000413215	0.00141157	0.000830954	0.000772139	0.000497668	0.000852068	0.000120647	0.00105264	0.000844527	0.000512749	0.000274471	0.000482587	0.00042528	0.000497668	0.00102399	0.00054291	0.000720864	0.00064169	0.000637769	0.000639729
>BPQB01000011.1 Phanerochaete sordida YK-624 DNA, Contig_011, whole genome shotgun sequence	BPQB01000011.1	0.000515359	0.000460565	0.000284336	5.63e-05	0.000582001	0.000429466	0.000701955	0.000906322	0.000946306	0.000465008	0.00115364	0.0010322	0.000654566	0.000293222	0.000876703	0.000515359	0.000805619	0.000632352	0.000697512	0.000783405	0.000534759	0.000744457	0.000639608
>MH289847.1 |Avian orthoavulavirus 1 strain NDV/Chicken/CN/JX/20C2/2016, complete genome	MH289847.1	0	0	0	0	0.00250511	0	0	0.00250511	0	0.00257103	0	0	0	0	0	0.00270288	0.00250511	0	0	0	0.000758125	0.000520799	0.000639462
>CP048983.1 Saccharomyces pastorianus strain CBS 1483 chromosome ScI	CP048983.1	0.00613055	0	0	0	0.000763916	0	0.00175364	0.00215242	0	0.000211398	0.000605368	0.000182571	0	0	0.00019218	0	0.000211398	0.00019218	0	0.00038436	0.00110119	0.000176806	0.000638999
>CAXIWF010002030.1 Eutreptiella sp. 'Long Island Sound 2002' genome assembly, contig: scaffold_1979, whole genome shotgun sequence	CAXIWF010002030.1	0	0	0	0	0.00297336	0	0	0	0	0.000919597	0	0.0014407	0.00147135	0.00125678	0.00134874	0.00220703	0	0	0	0.00113417	0.000389296	0.000885878	0.000637587
>CAXIWF010000033.1 Eutreptiella sp. 'Long Island Sound 2002' genome assembly, contig: scaffold_2137, whole genome shotgun sequence	CAXIWF010000033.1	0	0	0	0	0	0	0	0.00101069	0	0	0	0	0	0	0	0	0.0117371	0	0	0	0.000101069	0.00117371	0.000637389
>BPQB01000235.1 Phanerochaete sordida YK-624 DNA, Contig_235, whole genome shotgun sequence	BPQB01000235.1	0	0	0	0	0	0	0	0	0	0	0	0	0	0	0	0	0	0.0127427	0	0	0	0.00127427	0.000637136
>NW_026971357.1 Symsagittifera roscoffensis unplaced genomic scaffold, txSymRosc1.1 SCAFFOLD_501, whole genome shotgun sequence	NW_026971357.1	0.00103003	0	0	0	0.00113846	0.00103003	0.00103003	0	0	0	0	0	0	0.0021956	0.00311721	0.00103003	0.00113846	0.00103003	0	0	0.000422856	0.000851133	0.000636994
>CAXIWF010001701.1 Eutreptiella sp. 'Long Island Sound 2002' genome assembly, contig: scaffold_1831, whole genome shotgun sequence	CAXIWF010001701.1	0	0	0.00116323	0	0	0.00116323	0.00116323	0	0	0	0	0	0	0.00113415	0.00116323	0.00229738	0.00116323	0	0	0.00348969	0.000348969	0.000924768	0.000636869
>CAXIWF010001113.1 Eutreptiella sp. 'Long Island Sound 2002' genome assembly, contig: scaffold_1828, whole genome shotgun sequence	CAXIWF010001113.1	0.00116127	0	0.00116127	0.00116127	0	0.00116127	0.00116127	0	0	0.00110321	0	0	0	0	0.00116127	0.00116127	0.00116127	0.00232254	0	0	0.000690957	0.000580636	0.000635796
>NW_026971058.1 Symsagittifera roscoffensis unplaced genomic scaffold, txSymRosc1.1 SCAFFOLD_809, whole genome shotgun sequence	NW_026971058.1	0	0.00211758	0.00211758	0	0	0	0	0.00211758	0	0	0	0.00211758	0	0	0.00211758	0	0	0	0.00211758	0	0.000635274	0.000635274	0.000635274
>CAXIWF010000193.1 Eutreptiella sp. 'Long Island Sound 2002' genome assembly, contig: scaffold_705, whole genome shotgun sequence	CAXIWF010000193.1	0.00102608	0.000679433	0	0	0.00120634	0.000582371	0.00177484	0.00146979	0	0.000540773	0	0.00167778	0.000804226	0	0.000526907	0	0.000956752	0.00103995	0.000415979	0	0.000727964	0.000542159	0.000635061
>NW_023502407.1 Fusarium subglutinans strain NRRL 66333 chromosome Unknown NRRL66333_c0000344, whole genome shotgun sequence	NW_023502407.1	0	0	0	0	0	0	0	0	0.000606815	0	0	0	0	0	0.00127751	0.00121363	0	0.0095813	0	0	6.06815e-05	0.00120724	0.000633963
>OZ205904.1 Psoroptes ovis genome assembly, chromosome: 1	OZ205904.1	0.000589868	0.000390452	0.000397436	0.00028509	0.00176967	0.000455837	0.000553816	0.000588471	0.000736471	0.000572906	0.00118519	0.000878417	0.000466081	0.000612218	0.000438277	0.000648403	0.000365774	0.000380807	0.000450184	0.000899902	0.000634002	0.000632525	0.000633264
>CAXIWF010000382.1 Eutreptiella sp. 'Long Island Sound 2002' genome assembly, contig: scaffold_4041, whole genome shotgun sequence	CAXIWF010000382.1	0	0	0	0	0	0	0.00421898	0	0.00421898	0	0.00421898	0	0	0	0	0	0	0	0	0	0.000843797	0.000421899	0.000632848
>CAXIWF010002049.1 Eutreptiella sp. 'Long Island Sound 2002' genome assembly, contig: scaffold_861, whole genome shotgun sequence	CAXIWF010002049.1	0	0.000633302	0.000633302	0.000633302	0.000633302	0	0.000866623	0	0.00213323	0	0.00143326	0	0.000633302	0.000666633	0.00236655	0.000666633	0.000666633	0	0	0.000666633	0.000553306	0.000709965	0.000631635
>NW_025407975.1 Naegleria fowleri strain ATCC 30894 chromosome Unknown tig43, whole genome shotgun sequence	NW_025407975.1	0.000489206	0.000264652	0.000425048	0.000379603	0.002029	0.000316781	0.000517275	0.00058277	0.000323464	0.000539998	0.00114816	0.000767225	0.00070975	0.000386286	0.000155049	0.00102386	0.00059881	0.00112009	0.000367573	0.00048386	0.00058678	0.000676067	0.000631423
>NC_070555.1 Fusarium falciforme chromosome 12, complete sequence	NC_070555.1	0.000690429	0.000423664	0.000482088	0.000451957	0.00116002	0.00065148	0.00068161	0.000436524	0.000892156	0.000444608	0.00122837	0.000658094	0.000275951	0.000551167	0.000636047	0.000621349	0.000642294	0.00060261	0.000554474	0.00053353	0.000631454	0.000630388	0.000630921
>NW_017306215.1 Alternaria alternata strain SRC1lrK2f unplaced genomic scaffold CC77scaffold_26, whole genome shotgun sequence	NW_017306215.1	0.000235758	0.000308924	0.000544682	0.000540617	0.00231896	0.00064427	0.000658496	0.000481678	0.000857671	0.000518261	0.00130683	0.000495905	0.000756051	0.000595492	0.000321119	0.00039835	0.000510131	0.000540617	0.000231693	0.000308924	0.000710932	0.000546511	0.000628722
[truncated: 9,666 more rows]

## Sheet: TableS4
Table S4: Coverage of unmapped WGS reads aligned to the blast hit species and NCBI viral database (pig). Green colpoured samples indicate low infection pressure group, light red indicate higher infection pressure group.
[truncated: 2,293 more rows]

## Sheet: TableS5
Table S5: Coverage of unmapped total RNA reads back to the blast hit species and NCBI viral database (pig). Green colpoured samples indicate low infection pressure group, light red indicate higher infection pressure group.
[truncated: 230 more rows]
